# Supplementary material for: Oviductal Extracellular Vesicles Improve Post-Thaw Sperm Function in Red Wolves and Cheetahs
Source: Int J Mol Sci. 2020 May 25;21(10):3733. doi: 10.3390/ijms21103733 (PMC7279450; doi:10.3390/ijms21103733)
Supplement: Supplementary file 1 [file ijms-21-03733-s001.zip]

Archive with 11 entries (10 files):
- Supplemmentary data/
- Supplemmentary data/Suppl. data 4.xlsx
- __MACOSX/Supplemmentary data/._Suppl. data 4.xlsx
- Supplemmentary data/Suppl. data 2.xlsx
- __MACOSX/Supplemmentary data/._Suppl. data 2.xlsx
- Supplemmentary data/Suppl. data 3.xlsx
- __MACOSX/Supplemmentary data/._Suppl. data 3.xlsx
- Supplemmentary data/Suppl. data 5.xls
- __MACOSX/Supplemmentary data/._Suppl. data 5.xls
- Supplemmentary data/Suppl. data 1.xlsx
- __MACOSX/Supplemmentary data/._Suppl. data 1.xlsx
