# Supplementary material for: Oviductal Extracellular Vesicles Improve Post-Thaw Sperm Function in Red Wolves and Cheetahs
Source: Int J Mol Sci. 2020 May 25;21(10):3733. doi: 10.3390/ijms21103733 (PMC7279450; doi:10.3390/ijms21103733)
Supplement: Supplementary file 1 [file ijms-21-03733-s001.zip › Supplemmentary data/Suppl. data 4.xlsx]

## Sheet: Acrosome
All	F. catus only	C. familiaris only
AHSG	CTNND1	CD36
ANPEP	KTN1	CD47
ANXA1	DAB2IP	CHMP4B
ANXA11	MYH9	RAB5A
ANXA3	PCBP1	RAB8A
ANXA4	PKP	SH3GL2
ANXA6	RPS26	SNAP23
ANXA7	TJP1	SNAP25
AP1B1	CTNNA1	SNAP91
AP2B1		VPS4B
APOE		CHMP2A
ARF1		OPHN1
ATP1A1		CALM3
ATP2B2
ATP6V1A
CA2
CALR
CANX
CAPZB
CAV1
CCT6A
CD5L
CD63
CDC42
CLIC4
CLTC
CLTCL1
CLU
COPA
COPB1
COPB2
COPG1
COPG2
CTNNB1
DCTN1
DPYSL2
DYNC2H1
EEA1
EHD1
EHD3
ENPP3
EZR
FGA
FGB
FGG
FLNA
FN1
GNAI1
GNAI3
GNB1
GNB2
GNB4
GSN
HEXB
KIF5B
LAMP1
LGALS3
LTF
MSN
MYH10
MYO1D
MYO6
PACSIN2
PAFAH1B1
PDCD6IP
PFKM
PODXL
PRKACA
PROM1
RAB10
RAB11A
RAB1A
RAB1B
RAB5B
RAB5C
RAB7A
RAC1
RALA
RAP1A
RAP1B
RDX
RHOA
SEC31A
SPTBN1
STXBP1
TCP1
TGM2
TMED10
ACTN4
AHNAK
AKR1A1
FYN
CAV1

## Sheet: Membrane
All	F. catus only	C. familiaris only
AGRN	ACAD8	AKAP9
ANXA1	ACADVL	ANK2
ANXA11	CAT	CALM3
ANXA2	ERLIN2	DMD
ANXA3	ETFB
ANXA4	HADHB
ANXA5	HEXA
ANXA6	LIPH
ANXA7	PLA2G4A
APOA1	SOD1
APOA4	ACACB
APOB
APOE
APOH
ARF4
ARF6
ATP12A
ATP1A1
ATP2B2
ATP6V1A
CA2
CAV1
CD9
CIB1
CLIC1
CLIC2
CLIC4
CLIC5
CLU
CORO1C
CTNNB1
EEA1
EHD1
EHD3
EPS8L1
EZR
FLNA
FN1
FYN
GAPDHS
GDI1
GNA12
GNAI1
GNAI2
GNAI3
GNAL
GNAT1
GNB1
GNG12
GSN
HSPA2
HSPA4
IDH1
IFT81
IQGAP1
IQGAP2
ITGA6
KATNA1
KIF5B
LGALS3
LMNA
LRBA
MSN
MYH10
MYOF
NME7
PACSIN2
PAFAH1B1
PARK7
PDCD6IP
PFKM
PFN1
PLG
PLTP
PODXL
PRKACA
PROM1
PRPH
RAB10
RAB11A
RAB1A
RAB5C
RAB7A
RAC1
RAP1B
RPS15A
RPS3
S100A9
SLC4A1
SPTBN1
STOM
STXBP1
TMED10
TPM1
VAT1
VCP
VDAC1
VDAC2
WDR1
YWHAE
YWHAH
AHNAK
AK1
AKR1A1
CKAP4/P63

## Sheet: Mitochondria
All	F. catus only	C. familiaris only
ACTA1	ACACB	PKLR
ACTA2	ACAD8	PKM
ACTB	ACADVL
ACTC1	ALDH1L1
ACTG2	BHMT
ACTR2	CAT
ACTR3B	DLD
AK1	ENO1
ALDH1A2	ERLIN2
ALDH1A3	ETFB
ALDH2	FMO1
ALDH3A2	FMO2
ALDH5A1	FMO5
ALDH9A1	FOLR1
ALDOA	HADHB
ALDOB	HMGB1
ALDOC	MGST2
ATP12A	NDUFV1
ATP1A1	PARP1
ATP1A3	PFKP
ATP1A4	PINK1
ATP2A3	PLA2G4A
ATP2B1	PRDX3
ATP2B2	S100A8
ATP2B3	SDHA
ATP2B4	SLC9A3R1
ATP4A	SOD1
ATP6V1A	TXN
CCT2	AASS
CCT3	ALDH16A1
CCT4	BCAP31
CCT5	HADH
CCT6A	NONO
CCT8
CKB
CLU
CS
DDX1
DDX17
DDX39B
DGKE
DLST
DNAH5
DNAH9
DNAJA1
DNAJB6
DYNC2H1
EEF2
EFTUD2
EIF2S3
EIF4A1
EIF4A2
EIF4A3
ENO3
FKBP4
FYN
GAPDH
GAPDHS
GLUL
GNA11
GNA12
GNAI1
GNAI2
GNAI3
GNAL
GNAT1
GNB1
GPI
GSS
HADHA
HSP90AA1
HSP90AB1
HSPA2
HSPA4
HSPA4L
HSPA5
HSPA8
HSPA9
HSPD1
HSPE1
HSPH1
HYOU1
IDH1
IDH2
KATNA1
KIF5B
LDHA
LDHB
LTF
MAK
MDH1
MDH2
MTHFD1
MYH10
MYH11
MYH14
MYO1D
MYO6
NME2
NME3
NME7
PARK7
PEBP1
PFKM
PFN1
PGAM1
PGAM2
PGD
PGK1
POLQ
PPP2CA
PRDX1
PRDX2
PRDX4
PRDX6
PRKACA
PRKACB
PRPS1
PSMC4
PSMC5
PSMC6
RAB10
RAB11A
RAB1A
RAB1B
RAB5B
RAB5C
RAB7A
RAC1
RALA
RALB
RAN
RAP1A
RUVBL1
RUVBL2
SCYL3
SLK
TALDO1
TCP1
TKT
TPI1
TPM2
TUBA4A
TUBA8
TUBAL3
TUBB
TUBB1
TUBB2B
TUBB4A
TUBB4B
TUBB6
VCP
VDAC1
VDAC2
ACLY
ACO2
ACTC1
AKR1A1
ALDH1A1
ALDH5A1
ALDOA
ALDOB
APOA4
ATP2A3
CLIC2
EEF1A1
GPI
HADHA
NME2
PGAM1

## Sheet: Stress response
All	F. catus only	C. familiaris only
APOE	CTNNA1	C3
CRYAB	DAB2IP	C4BPA
HSP90B1	MGST2	MASP2
HSPA5	PARP1	SERPING1
HSPB1	PINK1	C1S
HSPH1	PRDX3
HYOU1	S100A8
IDH1	SH3GLB1
P4HB	SLC9A3R1
PAFAH1B1	SOD1
PARK7	TXN
PDIA3	BCAP31
PDIA4	CAT
PDIA6	NONO
PPP2CB
PRDX2
PRDX6
PSMB5
PSMC4
PSMC5
PSMC6
SEC61B
TPM1
TXNL1
VCP
APOA4
DNAJA1
ERP29
P63
RAc1
CLU

## Sheet: Motility
All	F. catus only	C. familiaris only
ACTC1	CCDC114	CALM3
ACTG2	CEP131	CHMP2A
ACTR3B	IFT140	CHMP4B
ARF6	IFT172	CLIP1
ARPC1A	SLC9A3R1	DMD
ARPC1B	TEKT3	MAPT
ARPC2	ARMC4	RANBP1
ARPC4		VPS4B
ATP2B1		ANK2
ATP2B2		CHMP1A
ATP2B3
ATP2B4
CAPG
CAPZA1
CAPZA2
CAPZB
CAV1
CCT6A
CDC42
CFL1
CFL2
CIB1
CORO1B
CROCC
DCTN1
DNAH5
DNAH9
DSTN
DYNC1H1
DYNC2H1
DYNLL1
EZR
FLNA
GNAT1
GNB1
GSN
HEXB
IFT81
IQGAP2
KIF5B
LAMP1
MAK
MSN
MYH10
MYH14
NEFH
NME7
ODF2
PAFAH1B1
PFKM
PFN1
PKHD1L1
PODXL
PRKACA
PRKACB
PROM1
PRPH
RAB10
RAB1A
RAC1
RDX
RSPH1
RSPH4A
RSPH9
SH3BGRL3
TCP1
TEKT1
TSGA10
TUBB4A
WDR1
WDR35
ACTA2
ACTR2
AK1
ATP2A3
GAPDHS
VDAC1
VDAC2
KATNA1
CA2

## Sheet: RNA_DNA
All	F. catus only	C. familiaris only
ACTA1	HP1BP3	CHMP2A
ACTA2	HIST1H1D	CHMP4B
ACTB	H2BC1	RANBP1
ACTC1	NAP1L4	VPS4B
ACTG2	PSMC1	CHMP1A
ACTN4	PSMC3
ACTR2	PSMD12
ACTR3B	UBN1
AHNAK	HMGB1
AK1
ALDH1A3
ANXA11
ANXA6
ANXA7
ARF1
ARF4
ARF5
ARF6
ATP12A
ATP1A1
ATP1A3
ATP1A4
ATP2A3
ATP2B1
ATP2B2
ATP2B3
ATP2B4
ATP4A
ATP6V1A
CALR
CANX
CAPG
CCT2
CCT3
CCT5
CCT6A
CCT8
CDC42
CKAP4
CKB
CLTCL1
COL14A1
CS
CTNNB1
DCTN1
DDX1
DDX17
DDX39B
DGKE
DNAH5
DNAH9
DNAJA1
DYNC1H1
DYNC2H1
DYNLL1
EEF1A1
EEF1D
EEF1G
EEF2
EFTUD2
EHD1
EHD3
EIF2S1
EIF2S3
EIF3I
EIF4A1
EIF4A2
EIF4A3
EIF5A
EZR
FKBP4
FLNA
FLNB
FYN
GANAB
GAPDH
GAPDHS
GDI2
GDI2
GLUL
GNA11
GNA12
GNAI1
GNAI2
GNAI3
GNAL
GNAT1
GSS
HNRNPA1
HNRNPA2B1
HNRNPA3
HNRNPD
HNRNPM
HNRNPR
HSP90AA1
HSP90AB1
HSP90B1
HSPA2
HSPA4
HSPA4L
HSPA5
HSPA8
HSPA9
HSPB1
HSPD1
HSPE1
HSPH1
HYOU1
IDH1
IDH2
IQGAP1
IVD
KATNA1
KIF5B
KRT17
LGALS3
MAK
MDH2
MSN
MTHFD1
MYH10
MYH11
MYH14
MYO1D
MYO6
NAP1L1
NCL
NME2
NME3
NME7
NPM1
NUCKS1
NUMA1
P4HB
PABPC1
PABPC1L
PABPC4
PAFAH1B1
PARK7
PDIA4
PEBP1
PFKL
PFKM
PFN1
PGD
PGK1
PLEC
POLQ
PPIB
PPIE
PPIH
PPP2CA
PRKACA
PRKACB
PRKCSH
PRPS1
PSMA2
PSMA6
PSMC4
PSMC5
PSMC6
PTBP1
PURA
RAB10
RAB11A
RAB1A
RAB1B
RAB5B
RAB5C
RAB7A
RAC1
RALA
RALB
RAN
RAP1A
RAP1B
RDX
RHOA
RPL10A
RPL10L
RPL12
RPL13
RPL13A
RPL14
RPL15
RPL18
RPL18A
RPL22
RPL23
RPL27
RPL3
RPL32
RPL34
RPL4
RPL6
RPL7
RPL7A
RPLP0
RPLP2
RPN1
RPS11
RPS14
RPS15
RPS15A
RPS16
RPS18
RPS19
RPS2
RPS23
RPS27A
RPS3
RPS3A
RPS4X
RPS6
RPS7
RPS8
RPS9
RRBP1
RUVBL1
RUVBL2
S100A9
SCYL3
SEC61B
SFPQ
SLK
SND1
SNRPD2
SPTBN1
SRSF1
SRSF2
STIP1
STXBP1
TCP1
TRIM32
TUBA4A
TUBA8
TUBAL3
TUBB
TUBB1
TUBB2B
TUBB4A
TUBB4B
TUBB6
VCP
VIM
YWHAE
YWHAG
YWHAZ
ACLY
ACTB
ACTN1
ACTN4
ANXA11
CAV1
DDX1
DDX39B
EEF1A1
PSMC4
RPL7
RPS14
