# Supplementary material for: Oviductal Extracellular Vesicles Improve Post-Thaw Sperm Function in Red Wolves and Cheetahs
Source: Int J Mol Sci. 2020 May 25;21(10):3733. doi: 10.3390/ijms21103733 (PMC7279450; doi:10.3390/ijms21103733)
Supplement: Supplementary file 1 [file ijms-21-03733-s001.zip › Supplemmentary data/Suppl. data 2.xlsx]

## Sheet: oEVs proteins
All	F. catus only	C. familiaris only
A1BG	A2M	AARS1
A2ML1	A2M	ABHD14B
ACAT1	AASS	ADK
ACE	ACACB	AGT
ACLY	ACAD8	AKAP9
ACO2	ACADVL	AKR1E2
ACTA1	ALDH16A1	ANK2
ACTA2	ALDH1L1	ANP32A
ACTB	ALS2	ANP32E
ACTBL2	AP2M1	ANXA8L1
ACTC1	AQP5	AP1S2
ACTG1	ARCN1	ARHGAP18
ACTG2	ARCN1	ARL17A
ACTN1	ARMC4	ARL3
ACTN3	ATP5F1C	ARPC5
ACTN4	ATP5IF1	ATIC
ACTR2	ATP5PB	ATP5J2
ACTR3	BCAP31	BAIAP2
ACTR3B	BHMT	BCHE
ADIPOQ	CADM1	BLK
AFM	CALU	BST1
AFP	CAPN5	C1H9orf64
AGR2	CAT	C1S
AGRN	CAT	C3
AHCY	CCAR1	C4BPA
AHNAK	CCAR1	CA1
AHSG	CCAR2	CACYBP
AK1	CCDC114	CALM2
AKR1A1	CCT7	CALM3
AKR1B1	CCT7	CALR3
ALB	CD59	CANT1
ALDH1A1	CE3H16orf89	CC2D2A
ALDH1A2	CEP131	CCDC186
ALDH1A3	CEP55	CCDC50
ALDH2	CFAP70	CCDC65
ALDH3A2	CHID1	CCDC9B
ALDH5A1	CKM	CD36
ALDH9A1	CKMT1A	CD47
ALDOA	CKMT2	CDK16
ALDOB	CSTF2	CDRT1
ALDOC	CSTF2	CDYL2
ALPL	CTNNA1	CEACAM1
AMY2B	CTNND1	CEACAM23
ANPEP	CUL1	CFB
ANXA1	CWC25	CFH
ANXA11	DAB2IP	CHMP1A
ANXA2	DARS1	CHMP1B
ANXA3	DBT	CHMP2A
ANXA4	DDB1	CHMP4B
ANXA5	DHX9	CLIP1
ANXA6	DIAPH1	CNTLN
ANXA7	DLD	COBLL1
AP1B1	DNM2	COL1A2
AP2B1	DSG1	CP
APOA1	DSP	CPT1C
APOA4	EIF3H	CRIP1
APOB	EMP1	CROCC2
APOE	ENO1	DBN1
APOH	ENO1	DCLRE1B
ARF1	ERLIN2	DCTN3
ARF4	ESYT1	DDX39A
ARF5	ETFB	DIAPH2
ARF6	FMO1	DMBT1
ARHGDIA	FMO2	DMD
ARPC1A	FMO5	DNAL1
ARPC1B	FOLR1	EEF1E1
ARPC2	FOLR1	EFCAB1
ARPC4	GRID1	EFCAB5
ATP12A	H1-4	EHD4
ATP1A1	H1-4	EIF3A
ATP1A3	H3F3A	ERCC6L
ATP1A4	H3F3A	EXOC6
ATP2A3	HADH	FABP4
ATP2B1	HADHB	FABP9
ATP2B2	HBQ1	FAU
ATP2B3	HBQ1	FDX2
ATP2B4	HDGF	FETUB
ATP4A	HDGF	FLNC
ATP5F1A	HEXA	GLUL
ATP5F1B	HMGB1	GNAO1
ATP5MC1	HMGB1	GNAS
ATP5PO	HNRNPF	GNB3
ATP6V1A	HNRNPUL1	GNG5
C5	HNRNPUL2	GNPDA2
CA2	HOOK3	GNPNAT1
CALR	HP	GPNMB
CAND1	HP	H2AFJ
CANX	HP1BP3	H2AFV
CAP1	HSPG2	H2BFWT
CAP2	IFT140	HAS1
CAPG	IFT172	HIST1H2AA
CAPN1	ILF3	HIST1H2BA
CAPNS1	JAKMIP1	HIST2H4
CAPRIN1	KHDRBS1	HLA-DRB1
CAPS	KHSRP	HPRT1
CAPSL	KRT39	HRG
CAPZA1	KTN1	HSP70
CAPZA2	LAMA5	HTRA1
CAPZB	LAMB2	ICE1
CAV1	LAMC1	IGHAC
CCDC170	LIPH	INA
CCT2	LMNB1	IST1
CCT3	LMNB2	ISYNA1
CCT4	LOC101080314	KIAA0586
CCT5	LOC101080314	KNG1
CCT6A	LOC101080561	KRT12
CCT6B	LOC101080561	KRT124
CCT8	LOC101080577	KRT126
CD109	LOC101080814	KRT127
CD55	LOC101080814	KRT13
CD5L	LOC101080976	KRT15
CD63	LOC101080976	KRT26
CD9	LOC101081066	KRT28
CDC42	LOC101081066	KRT41
CEP57L1	LOC101081204	KRT42
CETN2	LOC101081229	KRT6A
CFAP45	LOC101081229	KRT6B
CFAP52	LOC101081992	KRT75
CFAP57	LOC101081992	KRT76
CFL1	LOC101083171	KRT77
CFL2	LOC101083171	KRT89
CIB1	LOC101083265	LAMP2
CKAP4	LOC101083265	LGALS1
CKB	LOC101083514	LOC100683643
CLIC1	LOC101083514	LOC100683724
CLIC2	LOC101083959	LOC100683927
CLIC4	LOC101083959	LOC100685053
CLIC5	LOC101084193	LOC100685226
CLTC	LOC101084193	LOC100685620
CLTCL1	LOC101084194	LOC100685794
CLU	LOC101084194	LOC100685971
COL14A1	LOC101085148	LOC100686502
COPA	LOC101085148	LOC100686507
COPB1	LOC101085247	LOC100686514
COPB2	LOC101085247	LOC100687054
COPG1	LOC101085453	LOC100687259
COPG2	LOC101085453	LOC100687510
CORO1B	LOC101085975	LOC100687983
CORO1C	LOC101085975	LOC100688969
COTL1	LOC101086085	LOC100855540
COX2	LOC101086085	LOC100855558
CRIP2	LOC101086271	LOC100855588
CRIP3	LOC101086971	LOC100855609
CRMP1	LOC101086971	LOC100855634
CROCC	LOC101087401	LOC100855928
CRYAB	LOC101087401	LOC100855995
CS	LOC101087915	LOC100856160
CTNNB1	LOC101087915	LOC100856216
CTSD	LOC101088196	LOC100856405
DCTN1	LOC101088196	LOC100856782
DDOST	LOC101088468	LOC102151313
DDX1	LOC101088468	LOC102152648
DDX17	LOC101089263	LOC102152706
DDX39B	LOC101089263	LOC102152733
DES	LOC101090225	LOC102152879
DGKE	LOC101090262	LOC102153838
DLST	LOC101090262	LOC102153873
DNAH5	LOC101090556	LOC102153978
DNAH9	LOC101090556	LOC102154081
DNAJA1	LOC101091022	LOC102154781
DNAJB6	LOC101091022	LOC102154786
DNPEP	LOC101091307	LOC102155014
DPYSL2	LOC101091307	LOC102155259
DSTN	LOC101091382	LOC102155424
DYNC1H1	LOC101093016	LOC102156198
DYNC2H1	LOC101093016	LOC102156643
DYNLL1	LOC101094012	LOC102156677
EEA1	LOC101094019	LOC102156730
EEF1A1	LOC101094019	LOC102156768
EEF1A2	LOC101094346	LOC106557476
EEF1D	LOC101094346	LOC106557849
EEF1G	LOC101094506	LOC106558049
EEF2	LOC101094506	LOC106558132
EFHD2	LOC101095127	LOC106558231
EFTUD2	LOC101095127	LOC106558237
EHD1	LOC101095750	LOC106558887
EHD3	LOC101095750	LOC106559351
EIF2S1	LOC101096314	LOC106559470
EIF2S3	LOC101096314	LOC106559817
EIF3I	LOC101096566	LOC111090995
EIF4A1	LOC101096566	LOC111092690
EIF4A2	LOC101096742	LOC111093593
EIF4A3	LOC101096785	LOC111094766
EIF5A	LOC101096902	LOC442975
ELAVL1	LOC101096902	LOC474539
ENO3	LOC101097497	LOC474798
ENPP3	LOC101097497	LOC474850
EPRS1	LOC101098159	LOC475521
EPS8L1	LOC101098159	LOC475815
ERP29	LOC101098354	LOC476506
EZR	LOC101098354	LOC476718
F13B	LOC101098644	LOC476825
FABP3	LOC101098725	LOC477072
FGA	LOC101098725	LOC477508
FGB	LOC101098952	LOC477570
FGG	LOC101099268	LOC477699
FKBP4	LOC101099268	LOC478701
FLNA	LOC101099622	LOC478825
FLNB	LOC101099622	LOC479011
FN1	LOC101099773	LOC479459
FTH1	LOC101100226	LOC479668
FTL	LOC101100226	LOC479911
FYN	LOC101100486	LOC479912
GANAB	LOC101100486	LOC480059
GAPDH	LOC101100574	LOC480784
GAPDHS	LOC102899259	LOC481722
GC	LOC102899259	LOC483170
GDI1	LOC102900754	LOC485255
GDI2	LOC102900754	LOC485449
GFAP	LOC105260537	LOC487375
GFPT1	LOC105260537	LOC488304
GLIPR2	LOC105260573	LOC489372
GLOD4	LOC105260573	LOC490690
GLUD1	LOC109497182	LOC606788
GLUL	LOC109497182	LOC607207
GNA11	LOC109502152	LOC607327
GNA12	LOC109502152	LOC607368
GNAI1	LOC111556209	LOC607890
GNAI2	LOC111556209	LOC608729
GNAI3	LOC111556934	LOC608816
GNAL	LOC111556934	LOC609748
GNAT1	LOC111557369	LOC609896
GNB1	LOC111557369	LOC610301
GNB2	LOC111558266	LOC610335
GNB4	LOC111558266	LOC610636
GNG12	LOC111558717	LOC611067
GOT2	LOC111558717	LOC611152
GPI	LRPAP1	LOC611363
GPM6A	LRRC23	LOC611458
GSN	LRRC40	LOC612180
GSS	MAP9	LOC612266
GSTP1	MAP9	LOC612469
GUSB	MATR3	LOC612779
H1-1	MGST2	LRRC36
H1-5	MLF2	LYZ
H1-6	MORC1	MACROH2A2
HADHA	MPDU1	MAPRE1
HARS1	MRTO4	MAPT
HBE1	MRTO4	MARCKS
HEXB	MYH9	MARCKSL1
HNRNPA1	MYH9	MASP2
HNRNPA2B1	MYL6B	MBP
HNRNPA3	MYL6B	MNS1
HNRNPC	NAP1L4	MPHOSPH10
HNRNPD	NCKAP1	MUC1
HNRNPK	NCLN	MUL1
HNRNPM	NCS1	NEFL
HNRNPR	NDUFV1	NME1
HNRNPU	NELFB	NME5
HPX	NONO	NOP53
HSP90AA1	NT5E	NPS
HSP90AB1	NT5E	OPHN1
HSP90B1	PARP1	PADI2
HSPA2	PARP6	PAICS
HSPA4	PARP6	PALM2AKAP2
HSPA4L	PCBP1	PDCD10
HSPA5	PCBP2	PES1
HSPA8	PDIA5	PIK3R1
HSPA9	PFKP	PKLR
HSPB1	PIGR	PKM
HSPD1	PIGR	PLP1
HSPE1	PINK1	PMS2
HSPH1	PIR	PNP
HYOU1	PLA2G4A	PNPT1
IDH1	PRDX3	PPFIA4
IDH2	PSMC1	PPP3CA
IFT81	PSMC3	PPP3R1
IMPA1	PSMC3	PRDX5
IQGAP1	PSMD12	PROS1
IQGAP2	PSPC1	PSMB3
ITGA6	PTGFRN	PSMB9
ITIH2	PTMS	PTGDS
ITIH4	PTMS	PTGR1
IVD	PYROXD2	RAB13
JCHAIN	RPL17	RAB5A
JUP	RPL19	RAB8A
KATNA1	RPL8	RAC2
KIF5B	RPL8	RANBP1
KRT1	RPS26	RHOC
KRT10	RPS5	RPL24
KRT14	RPS5	RPS25
KRT16	S100A8	RSPH14
KRT17	S100A8	RSU1
KRT18	SAXO2	S100A4
KRT19	SDE2	S100A5
KRT2	SDHA	S100A6
KRT20	SERPINB1	SEC24D
KRT222	SERPINB1	SERPINB11
KRT23	SERPINH1	SERPING1
KRT24	SF3A3	SH3GL2
KRT25	SH3GLB1	SI
KRT3	SLC24A2	SKIL
KRT31	SLC25A4	SLC14A1
KRT32	SLC25A4	SLC15A2
KRT35	SLC9A3R1	SLC25A5
KRT37	SLC9A3R1	SLC34A2
KRT4	SOD1	SMIM22
KRT5	SOD1	SMPDL3A
KRT7	SPCS2	SMS
KRT71	STOML2	SNAP23
KRT72	SUCLA2	SNAP25
KRT73	SYNE1	SNAP91
KRT74	SYNE2	SNCB
KRT78	TBATA	SNTN
KRT79	TEKT3	SPARCL1
KRT8	TGOLN2	SPATA13
KRT81	TJP1	STAT5A
KRT84	TMC5	STEAP4
KRT9	TMC5	STK24
LAMP1	TMED2	STOML3
LAP3	TMPRSS7	SYMPK
LDHA	TTN	TMSB10
LDHB	TTN	TMSB4X
LGALS3	TUBB2A	TNNC2
LIN7C	TUBB2A	TPPP2
LIPI	TXN	TRAP1
LMNA	TXN	TRAPPC5
LOC101081013	UBA1	TTC25
LOC101086027	UBA1	TTR
LOC101086240	UBE1Y	TUBB3
LOC101086611	UBE1Y	UBC
LOC101087114	UBN1	UBE2V1
LOC101087365	UBN1	UBE2V2
LOC101087886	UQCRC1	UCHL1
LOC101088377	USP48	UFD1
LOC101096492	ZNF532	UPK3BL2
LOC101099477	ZNF793	VAMP2
LOC101099731		VNN1
LOC101100814		VPS4B
LOC101117682		WASHC5
LOC105260537		WDFY4
LOC109495978		WWC2
LOC111559139
LPAR3
LRBA
LRIG1
LTF
MACROH2A1
MAK
MDH1
MDH2
MLF1
MSN
MTHFD1
MVP
MYH10
MYH11
MYH14
MYL6
MYL9
MYO1D
MYO6
MYOF
NAP1L1
NCL
NEFH
NME2
NME3
NME7
NPEPPS
NPM1
NPTN
NPTXR
NUCKS1
NUDC
NUMA1
ODF2
ODF3B
OVGP1
P4HB
PA2G4
PABPC1
PABPC1L
PABPC4
PACSIN2
PAFAH1B1
PARK7
PDCD6IP
PDIA3
PDIA4
PDIA6
PEBP1
PFKL
PFKM
PFN1
PGAM1
PGAM2
PGD
PGK1
PGRMC1
PHB
PHB2
PHGDH
PKHD1L1
PLEC
PLG
PLTP
POC5
PODXL
POLQ
PPIA
PPIB
PPID
PPIE
PPIH
PPL
PPP2CA
PPP2CB
PPP3
PRDX1
PRDX2
PRDX4
PRDX6
PRKACA
PRKACB
PRKAR2A
PRKCSH
PROM1
PRPH
PRPS1
PRPS1L1
PRPS2
PRPSAP1
PSMA1
PSMA2
PSMA3
PSMA5
PSMA6
PSMA7
PSMA8
PSMB1
PSMB2
PSMB4
PSMB5
PSMB6
PSMB7
PSMC4
PSMC5
PSMC6
PSMD1
PSMD11
PSMD2
PSMD3
PSMD6
PSMD7
PTBP1
PTH1R
PTMA
PURA
RAB10
RAB11A
RAB1A
RAB1B
RAB5B
RAB5C
RAB7A
RAC1
RALA
RALB
RAN
RAP1A
RAP1B
RDX
RHOA
RPL10
RPL10A
RPL10L
RPL12
RPL13
RPL13A
RPL14
RPL15
RPL18
RPL18A
RPL22
RPL23
RPL23A
RPL27
RPL3
RPL32
RPL34
RPL3L
RPL4
RPL6
RPL7
RPL7A
RPLP0
RPLP2
RPN1
RPN2
RPS11
RPS14
RPS15
RPS15A
RPS16
RPS18
RPS19
RPS2
RPS23
RPS27A
RPS3
RPS3A
RPS4X
RPS6
RPS7
RPS8
RPS9
RRBP1
RSPH1
RSPH4A
RSPH9
RUVBL1
RUVBL2
S100A10
S100A11
S100A9
SCYL3
SEC31A
SEC61B
SELENBP1
SEPTIN7
SEPTIN9
SERPINA1
SERPINC1
SFN
SFPQ
SH3BGRL3
SLC25A3
SLC25A31
SLC25A6
SLC44A4
SLC4A1
SLK
SND1
SNRPD2
SPACA9
SPAG6
SPATA18
SPTAN1
SPTBN1
SRSF1
SRSF2
ST13
STIP1
STOM
STXBP1
SUOX
TAGLN
TAGLN2
TALDO1
TAX1BP1
TCP1
TEAD2
TEKT1
TEKT2
TGM2
TKT
TLN1
TMED10
TMED9
TPI1
TPM1
TPM2
TPM3
TPM4
TRIM32
TSGA10
TSPAN8
TUBA4A
TUBA8
TUBAL3
TUBB
TUBB1
TUBB2B
TUBB4A
TUBB4B
TUBB6
TXNL1
UGGT1
UGP2
VAT1
VCP
VDAC1
VDAC2
VIM
VPS13D
WDR1
WDR35
YWHAB
YWHAE
YWHAG
YWHAH
YWHAQ
YWHAZ
