# Supplementary material for: Oviductal Extracellular Vesicles Improve Post-Thaw Sperm Function in Red Wolves and Cheetahs
Source: Int J Mol Sci. 2020 May 25;21(10):3733. doi: 10.3390/ijms21103733 (PMC7279450; doi:10.3390/ijms21103733)
Supplement: Supplementary file 1 [file ijms-21-03733-s001.zip › Supplemmentary data/Suppl. data 3.xlsx]

## Sheet: All
GOID	GOTerm	Ontology Source	Group PValue	GOLevels	GOGroups	% Associated Genes	Nr. Genes	Associated Genes Found
GO:0022607	cellular component assembly	GO_BiologicalProcess_30.06.2015_15h14	3.67859e-15	[3]	Group218	5.06536	124	[ACTA1, ACTC1, ACTN1, ACTN4, ACTR2, ACTR3B, AGRN, AHNAK, ALDH5A1, ALDOB, ANXA6, APOA1, APOA4, APOE, ARF6, ARPC1A, ARPC1B, ARPC2, ARPC4, CALR, CAND1, CAPG, CAPZA1, CAPZA2, CAPZB, CAV1, CCT2, CCT3, CCT8, CD9, CDC42, CFL2, CLU, CORO1B, CORO1C, CRYAB, CTNNB1, CTSD, DDX39B, DNAJB6, DYNC1H1, DYNC2H1, EHD3, EPS8L1, EZR, FGA, FGB, FGG, FKBP4, FLNA, FN1, GSN, HSP90B1, HSPA2, HSPA4, IFT81, IQGAP2, ITGA6, K…
GO:0006457	protein folding	GO_BiologicalProcess_30.06.2015_15h14	5.41928e-15	[5, 6]	Group174	14.0909	31	[CALR, CANX, CCT2, CCT3, CCT4, CCT5, CCT6A, CCT8, CLU, DNAJA1, DNAJB6, FKBP4, HSP90AA1, HSP90AB1, HSP90B1, HSPA2, HSPA9, HSPD1, HSPE1, HSPH1, P4HB, PDIA3, PDIA4, PDIA6, PPIB, PPID, PPIE, PPIH, PRDX4, TCP1, TXNL1]
GO:0007010	cytoskeleton organization	GO_BiologicalProcess_30.06.2015_15h14	2.6526e-14	[4]	Group191	6.27482	79	[ACTA1, ACTC1, ACTN1, ACTN4, ACTR2, ACTR3B, APOA1, ARF6, ARPC1A, ARPC1B, ARPC2, ARPC4, CALR, CAP1, CAP2, CAPG, CAPZA1, CAPZA2, CAPZB, CDC42, CEP57L1, CFL1, CFL2, CIB1, CORO1B, CORO1C, CRMP1, CROCC, CTNNB1, DNAJB6, DPYSL2, DSTN, DYNC1H1, EZR, FLNA, FLNB, GAPDH, GFAP, GSN, HSP90B1, IQGAP2, KATNA1, KRT14, KRT17, KRT19, KRT20, KRT25, KRT3, KRT4, KRT71, KRT74, KRT9, LMNA, MYH10, MYH14, NEFH, NPM1, NUM…
GO:0010499	proteasomal ubiquitin-independent protein catabolic process	GO_BiologicalProcess_30.06.2015_15h14	1.09513e-12	[6, 7, 8, 9]	Group217	37.1429	13	[PSMA1, PSMA2, PSMA3, PSMA5, PSMA6, PSMA7, PSMA8, PSMB1, PSMB2, PSMB4, PSMB5, PSMB6, PSMB7]
GO:0006412	translation	GO_BiologicalProcess_30.06.2015_15h14	1.58072e-11	[5, 6]	Group142	6.94626	53	[EEF1A1, EEF1D, EEF1G, EEF2, EIF2S1, EIF3I, EIF4A1, EIF4A2, EIF4A3, EIF5A, GAPDH, HNRNPD, KRT17, NPM1, PURA, RPL10A, RPL10L, RPL12, RPL13, RPL13A, RPL14, RPL15, RPL18, RPL18A, RPL22, RPL23, RPL27, RPL3, RPL32, RPL34, RPL4, RPL6, RPL7, RPLP2, RPS11, RPS14, RPS15, RPS15A, RPS16, RPS18, RPS19, RPS2, RPS23, RPS27A, RPS3, RPS3A, RPS4X, RPS6, RPS7, RPS8, RPS9, S100A9, SRSF1]
GO:0030029	actin filament-based process	GO_BiologicalProcess_30.06.2015_15h14	2.03345e-10	[3]	Group222	6.98366	47	[ACTA1, ACTC1, ACTN1, ACTN4, ACTR2, ACTR3B, APOA1, ARF6, ARPC1A, ARPC1B, ARPC2, ARPC4, CALR, CAP1, CAPG, CAPZA1, CAPZA2, CAPZB, CAV1, CDC42, CFL1, CFL2, CORO1B, CORO1C, DNAJB6, DSTN, EZR, FLNA, FLNB, GSN, HSP90B1, IQGAP2, KRT19, MYH10, MYH14, PACSIN2, PAFAH1B1, PFN1, RAC1, RALA, RHOA, S100A9, SH3BGRL3, TLN1, TPM1, TRIM32, WDR1]
GO:0045104	intermediate filament cytoskeleton organization	GO_BiologicalProcess_30.06.2015_15h14	6.85019e-10	[4, 5]	Group279	26.6667	12	[DNAJB6, GFAP, KRT14, KRT17, KRT20, KRT25, KRT3, KRT74, KRT9, NEFH, PRPH, VIM]
GO:0045109	intermediate filament organization	GO_BiologicalProcess_30.06.2015_15h14	6.85019e-10	[5, 6]	Group279	33.3333	9	[DNAJB6, GFAP, KRT14, KRT17, KRT20, KRT25, KRT9, NEFH, VIM]
GO:0043933	macromolecular complex subunit organization	GO_BiologicalProcess_30.06.2015_15h14	3.46685e-09	[3]	Group294	4.35651	109	[ACTA1, ACTB, ACTC1, ACTN1, ACTN4, ACTR2, ACTR3B, AHNAK, ALDH5A1, ALDOB, ANXA6, APOA1, APOA4, APOB, APOE, ARF6, ARPC1A, ARPC1B, ARPC2, ARPC4, CALR, CAND1, CAPG, CAPZA1, CAPZA2, CAPZB, CAV1, CCT2, CCT3, CCT8, CDC42, CFL1, CFL2, CIB1, CLU, COL14A1, CORO1B, CRYAB, CTNNB1, DDX39B, DNAJB6, DSTN, DYNC1H1, EHD3, EIF5A, EZR, FGA, FGB, FGG, FKBP4, FLNA, FN1, GFAP, GSN, HSP90B1, HSPA4, IQGAP2, KATNA1, KIF5…
GO:0071822	protein complex subunit organization	GO_BiologicalProcess_30.06.2015_15h14	3.46685e-09	[4]	Group294	5.30165	87	[ACTA1, ACTC1, ACTN1, ACTN4, ACTR2, ACTR3B, AHNAK, ALDH5A1, ALDOB, ANXA6, APOA1, ARF6, ARPC1A, ARPC1B, ARPC2, ARPC4, CALR, CAND1, CAPG, CAPZA1, CAPZA2, CAPZB, CAV1, CCT2, CCT3, CCT8, CDC42, CFL1, CFL2, CIB1, CLU, COL14A1, CORO1B, CRYAB, DNAJB6, DSTN, EHD3, EIF5A, EZR, FGA, FGB, FGG, FKBP4, FLNA, FN1, GFAP, GSN, HSP90B1, HSPA4, IQGAP2, KATNA1, KRT14, KRT17, KRT20, KRT25, KRT9, NAP1L1, NEFH, NPM1, …
GO:0043623	cellular protein complex assembly	GO_BiologicalProcess_30.06.2015_15h14	1.16311e-08	[5, 6]	Group283	6.87831	39	[ACTR2, ACTR3B, ALDOB, ARF6, ARPC1A, ARPC1B, ARPC2, ARPC4, CALR, CAND1, CAPG, CAPZA1, CAPZA2, CAPZB, CCT2, CLU, CORO1B, CRYAB, FGA, FGB, FGG, FKBP4, GSN, HSPA4, IQGAP2, PFN1, PSMD11, RAB1A, RAC1, TUBA4A, TUBA8, TUBAL3, TUBB, TUBB1, TUBB2B, TUBB4A, TUBB4B, TUBB6, VDAC2]
GO:0051258	protein polymerization	GO_BiologicalProcess_30.06.2015_15h14	1.16311e-08	[6, 7]	Group283	11.6	29	[ACTR2, ACTR3B, ARF6, ARPC1A, ARPC1B, ARPC2, ARPC4, CAPG, CAPZA1, CAPZA2, CAPZB, CORO1B, FGA, FGB, FGG, GSN, IQGAP2, PFN1, RAC1, TUBA4A, TUBA8, TUBAL3, TUBB, TUBB1, TUBB2B, TUBB4A, TUBB4B, TUBB6, VDAC2]
GO:0006081	cellular aldehyde metabolic process	GO_BiologicalProcess_30.06.2015_15h14	1.25123e-08	[3]	Group057	23.913	11	[AKR1A1, ALDH1A2, ALDH1A3, ALDH9A1, PARK7, PGAM1, PGAM2, PGD, TALDO1, TKT, TPI1]
GO:0065003	macromolecular complex assembly	GO_BiologicalProcess_30.06.2015_15h14	1.47989e-08	[4]	Group316	4.86244	76	[ACTR2, ACTR3B, AHNAK, ALDH5A1, ALDOB, ANXA6, APOA1, APOA4, APOE, ARF6, ARPC1A, ARPC1B, ARPC2, ARPC4, CALR, CAND1, CAPG, CAPZA1, CAPZA2, CAPZB, CAV1, CCT2, CCT3, CCT8, CDC42, CLU, CORO1B, CRYAB, DDX39B, DYNC1H1, EHD3, FGA, FGB, FGG, FKBP4, FLNA, FN1, GSN, HSPA4, IQGAP2, NAP1L1, NPM1, PFKL, PFKM, PFN1, PPID, PSMC4, PSMC5, PSMC6, PSMD11, RAB11A, RAB1A, RAC1, RHOA, RPL10L, RPL12, RPL13A, RPL3, RPL6,…
GO:0006461	protein complex assembly	GO_BiologicalProcess_30.06.2015_15h14	1.47989e-08	[4, 5]	Group316	4.82977	61	[ACTR2, ACTR3B, AHNAK, ALDH5A1, ALDOB, ANXA6, ARF6, ARPC1A, ARPC1B, ARPC2, ARPC4, CALR, CAND1, CAPG, CAPZA1, CAPZA2, CAPZB, CAV1, CCT2, CCT3, CCT8, CDC42, CLU, CORO1B, CRYAB, EHD3, FGA, FGB, FGG, FKBP4, FLNA, FN1, GSN, HSPA4, IQGAP2, NAP1L1, NPM1, PFKL, PFKM, PFN1, PPID, PSMC4, PSMC5, PSMC6, PSMD11, RAB11A, RAB1A, RAC1, RHOA, STOM, TUBA4A, TUBA8, TUBAL3, TUBB, TUBB1, TUBB2B, TUBB4A, TUBB4B, TUBB6…
GO:0034622	cellular macromolecular complex assembly	GO_BiologicalProcess_30.06.2015_15h14	1.47989e-08	[5]	Group316	5.7377	56	[ACTR2, ACTR3B, ALDOB, ARF6, ARPC1A, ARPC1B, ARPC2, ARPC4, CALR, CAND1, CAPG, CAPZA1, CAPZA2, CAPZB, CCT2, CLU, CORO1B, CRYAB, DDX39B, DYNC1H1, FGA, FGB, FGG, FKBP4, GSN, HSPA4, IQGAP2, NAP1L1, NPM1, PFN1, PSMC4, PSMC5, PSMC6, PSMD11, RAB1A, RAC1, RPL10L, RPL12, RPL13A, RPL3, RPL6, RPS14, RPS15, RPS19, SNRPD2, SRSF1, TUBA4A, TUBA8, TUBAL3, TUBB, TUBB1, TUBB2B, TUBB4A, TUBB4B, TUBB6, VDAC2]
GO:0032535	regulation of cellular component size	GO_BiologicalProcess_30.06.2015_15h14	2.42382e-08	[3, 4]	Group335	8.69565	28	[ACTR2, ACTR3B, ANXA7, APOE, ARF6, ARPC1A, ARPC1B, ARPC2, ARPC4, ATP2B2, CAPG, CAPZA1, CAPZA2, CAPZB, CFL2, CORO1B, DPYSL2, DSTN, EZR, FN1, GSN, IQGAP2, LPAR3, PFN1, RAB11A, RAC1, SH3BGRL3, WDR1]
GO:0032970	regulation of actin filament-based process	GO_BiologicalProcess_30.06.2015_15h14	2.42382e-08	[3, 4]	Group335	7.14286	23	[ACTR2, ACTR3B, APOA1, ARF6, ARPC1A, ARPC1B, ARPC2, ARPC4, CAPG, CAPZA1, CAPZA2, CAPZB, CAV1, CFL2, CORO1B, DSTN, GSN, IQGAP2, PFN1, RAC1, RHOA, SH3BGRL3, WDR1]
GO:0007015	actin filament organization	GO_BiologicalProcess_30.06.2015_15h14	2.42382e-08	[5, 6]	Group335	9.36556	31	[ACTA1, ACTC1, ACTN1, ACTN4, ACTR2, ACTR3B, APOA1, ARF6, ARPC1A, ARPC1B, ARPC2, ARPC4, CAPG, CAPZA1, CAPZA2, CAPZB, CDC42, CFL1, CFL2, CORO1B, DSTN, EZR, FLNA, GSN, HSP90B1, IQGAP2, PFN1, RAC1, RHOA, SH3BGRL3, WDR1]
GO:0051493	regulation of cytoskeleton organization	GO_BiologicalProcess_30.06.2015_15h14	2.42382e-08	[5, 6]	Group335	6.73077	28	[ACTR2, ACTR3B, APOA1, ARF6, ARPC1A, ARPC1B, ARPC2, ARPC4, CAPG, CAPZA1, CAPZA2, CAPZB, CDC42, CFL2, CIB1, CORO1B, CTNNB1, DSTN, GSN, IQGAP2, NPM1, PAFAH1B1, PDCD6IP, PFN1, RAC1, RHOA, SH3BGRL3, WDR1]
GO:0032271	regulation of protein polymerization	GO_BiologicalProcess_30.06.2015_15h14	2.42382e-08	[4, 5, 6, 7, 8]	Group335	10.1796	17	[ACTR2, ACTR3B, ARF6, ARPC1A, ARPC1B, ARPC2, ARPC4, CAPG, CAPZA1, CAPZA2, CAPZB, CORO1B, GSN, IQGAP2, PFN1, RAC1, VDAC2]
GO:0051495	positive regulation of cytoskeleton organization	GO_BiologicalProcess_30.06.2015_15h14	2.42382e-08	[5, 6, 7]	Group335	9.28962	17	[ACTR2, ACTR3B, APOA1, ARF6, ARPC1A, ARPC1B, ARPC2, ARPC4, CFL2, CORO1B, DSTN, GSN, IQGAP2, PFN1, RAC1, RHOA, WDR1]
GO:0008154	actin polymerization or depolymerization	GO_BiologicalProcess_30.06.2015_15h14	2.42382e-08	[6, 7]	Group335	11.1111	21	[ACTR2, ACTR3B, ARF6, ARPC1A, ARPC1B, ARPC2, ARPC4, CAPG, CAPZA1, CAPZA2, CAPZB, CFL1, CFL2, CORO1B, DSTN, GSN, IQGAP2, PFN1, RAC1, SH3BGRL3, WDR1]
GO:0051128	regulation of cellular component organization	GO_BiologicalProcess_30.06.2015_15h14	3.37135e-08	[3, 4]	Group090	4.34397	98	[ACTN4, ACTR2, ACTR3B, AGRN, AHSG, ANXA1, ANXA5, ANXA7, APOA1, APOE, ARF6, ARPC1A, ARPC1B, ARPC2, ARPC4, CALR, CAPG, CAPS, CAPZA1, CAPZA2, CAPZB, CAV1, CD63, CDC42, CFL1, CFL2, CIB1, CLU, COL14A1, CORO1B, CORO1C, CTNNB1, DNAJB6, DPYSL2, DSTN, EHD1, EIF2S1, EIF5A, EPS8L1, EZR, FLNA, FN1, FYN, GDI1, GFAP, GLIPR2, GNA12, GSN, HEXB, HSPA2, IQGAP2, KIF5B, KRT17, LGALS3, LMNA, LPAR3, MDH1, MYH10, MYH11…
GO:0008104	protein localization	GO_BiologicalProcess_30.06.2015_15h14	4.78303e-08	[3]	Group309	4.3618	95	[ACTN4, AGRN, ANXA1, ANXA4, AP1B1, AP2B1, APOA1, APOB, APOE, ARF4, ARF6, ARHGDIA, CALR, CAV1, CD63, CDC42, CEP57L1, CIB1, CLIC5, CLTC, CLTCL1, CLU, COPA, COPB1, COPB2, COPG1, COPG2, CORO1B, CORO1C, CROCC, CTNNB1, DNAJA1, DNAJB6, DYNC2H1, EHD3, ERP29, EZR, FGA, FGB, FGG, FKBP4, FLNA, FYN, GDI1, GDI2, GSN, HSPA4, HSPA5, HSPA9, HSPH1, KATNA1, KIF5B, KRT20, LAMP1, LMNA, MYO6, NME7, NPEPPS, NPM1, PACS…
GO:0045184	establishment of protein localization	GO_BiologicalProcess_30.06.2015_15h14	4.78303e-08	[3, 4]	Group309	4.38048	70	[ANXA1, ANXA4, AP1B1, AP2B1, APOA1, APOB, APOE, ARF6, CALR, CIB1, CLTC, CLTCL1, CLU, COPA, COPB1, COPB2, COPG1, COPG2, CORO1C, DNAJA1, EHD3, ERP29, EZR, FGA, FGB, FGG, FLNA, GDI1, GDI2, HSPA4, HSPA5, HSPA9, HSPH1, KIF5B, KRT20, LAMP1, LMNA, MYO6, NPEPPS, PAFAH1B1, PARK7, PFKL, PFKM, PPID, PRKACA, PSMB7, RAB10, RAB11A, RAB1A, RAB1B, RAB5B, RAB5C, RAB7A, RAN, RAP1A, RPS15A, RRBP1, RUVBL2, SEC61B, S…
GO:0015031	protein transport	GO_BiologicalProcess_30.06.2015_15h14	4.78303e-08	[4, 5]	Group309	4.32099	63	[ANXA1, ANXA4, AP1B1, AP2B1, APOA1, APOB, APOE, CALR, CIB1, CLTC, CLTCL1, CLU, COPA, COPB1, COPB2, COPG1, COPG2, DNAJA1, EHD3, ERP29, FGA, FGB, FGG, FLNA, GDI1, GDI2, HSPA4, HSPA5, HSPA9, KRT20, LMNA, MYO6, NPEPPS, PAFAH1B1, PARK7, PFKL, PFKM, PPID, PRKACA, PSMB7, RAB10, RAB11A, RAB1A, RAB1B, RAB5B, RAB5C, RAB7A, RAN, RAP1A, RPS15A, RRBP1, SEC61B, SFN, SPTBN1, STOM, TCP1, TMED10, VCP, VPS13D, YWH…
GO:0090066	regulation of anatomical structure size	GO_BiologicalProcess_30.06.2015_15h14	6.60558e-08	[3]	Group320	7.23684	33	[ACTA2, ACTR2, ACTR3B, ANXA7, APOE, ARF6, ARPC1A, ARPC1B, ARPC2, ARPC4, ATP2B2, CAPG, CAPZA1, CAPZA2, CAPZB, CAV1, CFL2, CORO1B, DPYSL2, DSTN, EZR, FGA, FGB, FGG, FN1, GSN, IQGAP2, LPAR3, PFN1, RAB11A, RAC1, SH3BGRL3, WDR1]
GO:0032535	regulation of cellular component size	GO_BiologicalProcess_30.06.2015_15h14	6.60558e-08	[3, 4]	Group320	8.69565	28	[ACTR2, ACTR3B, ANXA7, APOE, ARF6, ARPC1A, ARPC1B, ARPC2, ARPC4, ATP2B2, CAPG, CAPZA1, CAPZA2, CAPZB, CFL2, CORO1B, DPYSL2, DSTN, EZR, FN1, GSN, IQGAP2, LPAR3, PFN1, RAB11A, RAC1, SH3BGRL3, WDR1]
GO:0008154	actin polymerization or depolymerization	GO_BiologicalProcess_30.06.2015_15h14	6.60558e-08	[6, 7]	Group320	11.1111	21	[ACTR2, ACTR3B, ARF6, ARPC1A, ARPC1B, ARPC2, ARPC4, CAPG, CAPZA1, CAPZA2, CAPZB, CFL1, CFL2, CORO1B, DSTN, GSN, IQGAP2, PFN1, RAC1, SH3BGRL3, WDR1]
GO:0044087	regulation of cellular component biogenesis	GO_BiologicalProcess_30.06.2015_15h14	9.85364e-08	[2, 3]	Group037	6.03933	43	[ACTR2, ACTR3B, AGRN, APOA1, APOE, ARF6, ARPC1A, ARPC1B, ARPC2, ARPC4, CAPG, CAPZA1, CAPZA2, CAPZB, CAV1, CDC42, CLU, CORO1B, CORO1C, DNAJB6, EPS8L1, GSN, HSPA2, IQGAP2, NPM1, ODF2, PDCD6IP, PFN1, PODXL, PRKACA, PSMC4, PSMC5, PSMC6, RAB7A, RAC1, RALA, RALB, RAP1A, RAP1B, RHOA, RPL13A, VCP, VDAC2]
GO:1901575	organic substance catabolic process	GO_BiologicalProcess_30.06.2015_15h14	3.71023e-07	[3]	Group151	4.57107	73	[AKR1A1, ALDH5A1, ALDOA, ALDOB, ALDOC, ANPEP, APOA1, APOA4, APOB, APOE, ATP2B4, CAPN1, CDC42, CLU, CTSD, EIF4A3, ENO3, ENPP3, FLNA, FYN, GAPDH, GAPDHS, GNA12, GPI, HADHA, HEXB, HSP90AB1, HSP90B1, HSPA5, IDH1, IMPA1, LIPI, NPEPPS, OVGP1, PAFAH1B1, PARK7, PDCD6IP, PFKL, PFKM, PGAM1, PGAM2, PGK1, PPP2CB, PRDX6, PRKACA, PSMA1, PSMA2, PSMA3, PSMA5, PSMA6, PSMA7, PSMA8, PSMB1, PSMB2, PSMB4, PSMB5, PSMB…
GO:0007017	microtubule-based process	GO_BiologicalProcess_30.06.2015_15h14	9.58774e-07	[3]	Group193	5.55556	44	[ACTR2, ACTR3B, CAPZB, CDC42, CEP57L1, CIB1, CRMP1, CROCC, CTNNB1, DCTN1, DNAH5, DNAH9, DYNC1H1, DYNC2H1, DYNLL1, FLNA, GAPDH, IFT81, KATNA1, KIF5B, LAMP1, LMNA, NEFH, NME7, NPM1, NUMA1, PAFAH1B1, PDCD6IP, RAB11A, RAB1A, RHOA, RSPH1, RSPH4A, RSPH9, TUBA4A, TUBA8, TUBAL3, TUBB, TUBB1, TUBB2B, TUBB4A, TUBB4B, TUBB6, WDR35]
GO:0043254	regulation of protein complex assembly	GO_BiologicalProcess_30.06.2015_15h14	1.56383e-06	[3, 4, 5, 6]	Group334	6.46067	23	[ACTR2, ACTR3B, ARF6, ARPC1A, ARPC1B, ARPC2, ARPC4, CAPG, CAPZA1, CAPZA2, CAPZB, CDC42, CLU, CORO1B, GSN, IQGAP2, PFN1, PSMC4, PSMC5, PSMC6, RAC1, VCP, VDAC2]
GO:0031334	positive regulation of protein complex assembly	GO_BiologicalProcess_30.06.2015_15h14	1.56383e-06	[3, 4, 5, 6, 7]	Group334	7.84314	16	[ACTR2, ACTR3B, ARF6, ARPC1A, ARPC1B, ARPC2, ARPC4, CORO1B, GSN, IQGAP2, PFN1, PSMC4, PSMC5, PSMC6, RAC1, VCP]
GO:0032271	regulation of protein polymerization	GO_BiologicalProcess_30.06.2015_15h14	1.56383e-06	[4, 5, 6, 7, 8]	Group334	10.1796	17	[ACTR2, ACTR3B, ARF6, ARPC1A, ARPC1B, ARPC2, ARPC4, CAPG, CAPZA1, CAPZA2, CAPZB, CORO1B, GSN, IQGAP2, PFN1, RAC1, VDAC2]
GO:0051495	positive regulation of cytoskeleton organization	GO_BiologicalProcess_30.06.2015_15h14	1.56383e-06	[5, 6, 7]	Group334	9.28962	17	[ACTR2, ACTR3B, APOA1, ARF6, ARPC1A, ARPC1B, ARPC2, ARPC4, CFL2, CORO1B, DSTN, GSN, IQGAP2, PFN1, RAC1, RHOA, WDR1]
GO:0008154	actin polymerization or depolymerization	GO_BiologicalProcess_30.06.2015_15h14	1.56383e-06	[6, 7]	Group334	11.1111	21	[ACTR2, ACTR3B, ARF6, ARPC1A, ARPC1B, ARPC2, ARPC4, CAPG, CAPZA1, CAPZA2, CAPZB, CFL1, CFL2, CORO1B, DSTN, GSN, IQGAP2, PFN1, RAC1, SH3BGRL3, WDR1]
GO:0030838	positive regulation of actin filament polymerization	GO_BiologicalProcess_30.06.2015_15h14	1.56383e-06	[5, 6, 7, 8, 9, 10, 11]	Group334	12.1212	12	[ACTR2, ACTR3B, ARF6, ARPC1A, ARPC1B, ARPC2, ARPC4, CORO1B, GSN, IQGAP2, PFN1, RAC1]
GO:0045010	actin nucleation	GO_BiologicalProcess_30.06.2015_15h14	1.56383e-06	[6, 7, 8, 9, 10, 11, 12]	Group334	18	9	[ACTR2, ACTR3B, ARPC1A, ARPC1B, ARPC2, ARPC4, CORO1B, GSN, IQGAP2]
GO:0051130	positive regulation of cellular component organization	GO_BiologicalProcess_30.06.2015_15h14	2.39576e-06	[3, 4, 5]	Group092	4.99022	51	[ACTN4, ACTR2, ACTR3B, AHSG, ANXA1, APOA1, APOE, ARF6, ARPC1A, ARPC1B, ARPC2, ARPC4, CALR, CAV1, CD63, CDC42, CFL2, CIB1, CLU, CORO1B, CTNNB1, DSTN, EHD1, EIF5A, EPS8L1, EZR, FLNA, FN1, FYN, GLIPR2, GSN, IQGAP2, KIF5B, LPAR3, NPEPPS, PAFAH1B1, PDCD6IP, PFN1, PSMB7, PSMC4, PSMC5, PSMC6, RAB11A, RAC1, RALA, RALB, RHOA, RUVBL2, STOM, VCP, WDR1]
GO:0070925	organelle assembly	GO_BiologicalProcess_30.06.2015_15h14	2.70058e-06	[4]	Group127	5.70571	38	[ACTA1, ACTC1, ACTN1, ACTR2, CFL2, CTSD, DYNC1H1, DYNC2H1, EZR, FLNA, GSN, IFT81, KRT19, MYH10, NPM1, ODF2, PAFAH1B1, PDCD6IP, RAB11A, RAB1A, RAB7A, RALB, RHOA, RPL10L, RPL12, RPL3, RPL6, RPS14, RPS15, RPS19, RSPH1, RSPH4A, RSPH9, TPM1, TUBB, TUBB1, WDR1, WDR35]
GO:0031344	regulation of cell projection organization	GO_BiologicalProcess_30.06.2015_15h14	3.41765e-06	[4, 5]	Group242	6.71642	27	[APOE, ARF6, ARPC2, CAPZB, CDC42, CFL1, CIB1, CORO1B, CORO1C, DPYSL2, EPS8L1, EZR, FN1, FYN, GDI1, GFAP, LPAR3, ODF2, PAFAH1B1, PFN1, PODXL, PRKCSH, RAB11A, RAC1, RALA, VIM, YWHAH]
GO:0030030	cell projection organization	GO_BiologicalProcess_30.06.2015_15h14	4.52558e-06	[3]	Group223	4.68119	58	[ACTR2, ACTR3B, APOA1, APOA4, APOE, ARF6, ARPC2, ATP2B2, CAPG, CAPZB, CDC42, CFL1, CIB1, CLIC5, CORO1B, CORO1C, CRMP1, DPYSL2, DYNC2H1, DYNLL1, EPS8L1, EZR, FLNA, FN1, FYN, GDI1, GFAP, GPM6A, GSN, IFT81, IQGAP1, ITGA6, KIF5B, LPAR3, MYH10, MYO6, NEFH, NME7, ODF2, PACSIN2, PAFAH1B1, PFN1, PODXL, PRKCSH, RAB10, RAB11A, RAC1, RALA, RDX, RSPH1, RSPH4A, RSPH9, STXBP1, TRIM32, TSGA10, VIM, WDR35, YWHAH]
GO:0030031	cell projection assembly	GO_BiologicalProcess_30.06.2015_15h14	5.15847e-06	[4]	Group224	6.71835	26	[ACTR2, ARF6, ARPC2, CAPG, CAPZB, CDC42, CORO1C, DYNC2H1, EPS8L1, EZR, FLNA, IFT81, ITGA6, LPAR3, MYH10, ODF2, PFN1, PODXL, RAC1, RALA, RDX, RSPH1, RSPH4A, RSPH9, TSGA10, WDR35]
GO:0034613	cellular protein localization	GO_BiologicalProcess_30.06.2015_15h14	6.28016e-06	[4]	Group004	4.3395	68	[AGRN, AP1B1, AP2B1, APOE, ARF4, ARF6, CALR, CAV1, CD63, CDC42, CEP57L1, CIB1, CLTC, CLTCL1, COPA, COPB1, COPB2, COPG1, COPG2, CORO1B, CROCC, CTNNB1, DNAJA1, DNAJB6, EHD3, EZR, FLNA, FYN, GDI1, GSN, HSPA4, HSPA5, HSPA9, HSPH1, KIF5B, LAMP1, LMNA, MYO6, NME7, NPEPPS, PACSIN2, PARK7, PRKACA, PSMB7, RAB10, RAB11A, RAB1A, RAB1B, RAB5B, RAB5C, RAB7A, RAC1, RAN, RPS15A, RUVBL2, SEC61B, SFN, SPTBN1, STO…
GO:0019682	glyceraldehyde-3-phosphate metabolic process	GO_BiologicalProcess_30.06.2015_15h14	6.69683e-06	[4, 5]	Group175	30	6	[PGAM1, PGAM2, PGD, TALDO1, TKT, TPI1]
GO:0044712	single-organism catabolic process	GO_BiologicalProcess_30.06.2015_15h14	8.26136e-06	[3]	Group040	4.95781	47	[AKR1A1, ALDH5A1, ALDOA, ALDOB, ALDOC, ANXA5, APOA1, APOA4, APOB, APOE, ATP2B4, CAPS, CTSD, EIF2S1, ENO3, ENPP3, GAPDH, GAPDHS, GPI, HADHA, HEXB, HSP90B1, IDH1, IMPA1, LIPI, MDH1, MYH11, PAFAH1B1, PARK7, PFKL, PFKM, PGAM1, PGAM2, PGK1, PRDX6, PSMC4, PSMC5, PSMC6, RAB1A, RAB7A, RALB, SEC61B, SPATA18, STOM, TPI1, VCP, YWHAH]
GO:0044089	positive regulation of cellular component biogenesis	GO_BiologicalProcess_30.06.2015_15h14	1.31426e-05	[2, 3, 4]	Group039	6.37255	26	[ACTR2, ACTR3B, APOA1, APOE, ARF6, ARPC1A, ARPC1B, ARPC2, ARPC4, CAV1, CDC42, CLU, CORO1B, EPS8L1, GSN, IQGAP2, PDCD6IP, PFN1, PSMC4, PSMC5, PSMC6, RAC1, RALA, RALB, RHOA, VCP]
GO:0016192	vesicle-mediated transport	GO_BiologicalProcess_30.06.2015_15h14	1.96338e-05	[4]	Group087	4.48359	56	[ACTN4, AHSG, ANXA1, ANXA11, ANXA3, AP1B1, AP2B1, APOE, ARF1, CALR, CANX, CAV1, CD5L, CD63, CDC42, CLTC, CLTCL1, COPA, COPB1, COPB2, COPG1, COPG2, CTNNB1, DCTN1, DPYSL2, EEA1, EHD1, EHD3, ENPP3, EZR, FGA, FGB, FGG, FLNA, GSN, LAMP1, LGALS3, MYH10, MYO1D, PACSIN2, PDCD6IP, RAB10, RAB11A, RAB1A, RAB1B, RAB5B, RAB5C, RAB7A, RAC1, RALA, RAP1A, RAP1B, SPTBN1, STXBP1, TGM2, TMED10]
GO:0006099	tricarboxylic acid cycle	GO_BiologicalProcess_30.06.2015_15h14	2.10231e-05	[3, 6, 7, 8, 9]	Group101	20	7	[ACO2, CS, DLST, IDH1, IDH2, MDH1, MDH2]
GO:0048857	neural nucleus development	GO_BiologicalProcess_30.06.2015_15h14	2.60865e-05	[3]	Group068	12.6582	10	[ACTB, ALDH1A3, CDC42, DYNLL1, GNB4, HSPA5, RHOA, YWHAE, YWHAH, YWHAQ]
GO:0032989	cellular component morphogenesis	GO_BiologicalProcess_30.06.2015_15h14	2.65779e-05	[3, 4]	Group258	4.31095	61	[ACTA1, ACTC1, ACTN1, ACTR2, ACTR3B, ANXA7, APOA1, APOE, ARPC2, ATP2B2, CALR, CAP1, CAP2, CAPZB, CD9, CDC42, CFL1, CFL2, CIB1, CLIC4, CLIC5, CLU, CORO1B, CRMP1, CTNNB1, DPYSL2, DYNC2H1, DYNLL1, FLNA, FLNB, FN1, FYN, GDI1, GLIPR2, GNA12, GPM6A, GSN, HEXB, IFT81, IQGAP1, KIF5B, KRT19, LPAR3, MYH10, MYH14, NEFH, ODF2, PACSIN2, PAFAH1B1, RAB10, RAB11A, RAB1A, RAC1, RSPH1, RSPH4A, RSPH9, STXBP1, TPM1,…
GO:0006082	organic acid metabolic process	GO_BiologicalProcess_30.06.2015_15h14	2.6654e-05	[3, 4]	Group303	4.84048	44	[ACO2, AHCY, AKR1A1, ALDH1A2, ALDH1A3, ALDH5A1, ALDH9A1, ALDOA, ALDOB, ALDOC, APOA1, APOA4, ATP2B4, CAV1, COTL1, CS, CTNNB1, DLST, ENO3, GAPDH, GAPDHS, GLUD1, GLUL, GOT2, GPI, HADHA, IDH1, IDH2, LDHA, LDHB, MDH1, MDH2, MTHFD1, P4HB, PARK7, PFKL, PFKM, PGAM1, PGAM2, PGK1, PRDX4, PRPS1, SUOX, TPI1]
GO:0019752	carboxylic acid metabolic process	GO_BiologicalProcess_30.06.2015_15h14	2.6654e-05	[5, 6]	Group303	5.03067	41	[ACO2, AHCY, AKR1A1, ALDH1A2, ALDH1A3, ALDH5A1, ALDH9A1, ALDOA, ALDOB, ALDOC, APOA1, APOA4, ATP2B4, CAV1, COTL1, CS, DLST, ENO3, GAPDH, GAPDHS, GLUD1, GLUL, GOT2, GPI, HADHA, IDH1, IDH2, LDHA, LDHB, MDH1, MDH2, MTHFD1, P4HB, PARK7, PFKL, PFKM, PGAM1, PGAM2, PGK1, PRDX4, TPI1]
GO:0051049	regulation of transport	GO_BiologicalProcess_30.06.2015_15h14	3.18117e-05	[3, 4]	Group085	4.13374	68	[ACTN4, AHNAK, AHSG, ANXA1, ANXA4, APOA1, APOA4, APOE, ATP1A1, ATP2B2, ATP4A, CA2, CALR, CAV1, CD63, CIB1, CLIC1, CLIC2, CLIC4, CLIC5, CLTCL1, CRYAB, CTNNB1, DNAJA1, EHD1, ERP29, FGA, FGB, FGG, FLNA, GDI1, GFAP, HSPA2, HSPA5, KIF5B, KRT20, LAMP1, LGALS3, MYO6, NEFH, NPEPPS, PACSIN2, PARK7, PDCD6IP, PFKL, PFKM, PLTP, PPID, PRKACA, PSMB7, RAB10, RAB11A, RAB5B, RAB5C, RAB7A, RALA, RAP1A, RAP1B, S100…
GO:0050817	coagulation	GO_BiologicalProcess_30.06.2015_15h14	4.02788e-05	[3]	Group313	7.72947	16	[ACTB, ANXA5, APOE, APOH, CAV1, FGA, FGB, FGG, FLNA, HSPB1, MYL9, PLG, S100A9, SERPINC1, STXBP1, TLN1]
GO:0050878	regulation of body fluid levels	GO_BiologicalProcess_30.06.2015_15h14	4.02788e-05	[3]	Group313	6.38298	21	[ACTB, AGR2, ANXA7, APOE, APOH, ATP2B2, CAV1, COPA, FGA, FGB, FGG, FLNA, HSPB1, KRT1, MYL9, PLG, S100A9, SERPINC1, SFN, STXBP1, TLN1]
GO:0007599	hemostasis	GO_BiologicalProcess_30.06.2015_15h14	4.02788e-05	[4]	Group313	7.88177	16	[ACTB, ANXA7, APOE, APOH, CAV1, FGA, FGB, FGG, FLNA, HSPB1, MYL9, PLG, S100A9, SERPINC1, STXBP1, TLN1]
GO:0090131	mesenchyme migration	GO_BiologicalProcess_30.06.2015_15h14	6.04348e-05	[4, 5, 6, 7, 8]	Group143	75	3	[ACTA2, ACTC1, ACTG2]
GO:0060429	epithelium development	GO_BiologicalProcess_30.06.2015_15h14	6.13964e-05	[4]	Group291	4.32099	56	[ACTA2, AGR2, ALDH1A2, ALDH1A3, ALDH3A2, ALDOC, ANXA1, ANXA4, ANXA7, ATP2B2, CA2, CAV1, CD109, CDC42, CLIC4, CLIC5, CTNNB1, EZR, FLNB, GSN, IQGAP1, KRT10, KRT14, KRT17, KRT2, KRT25, KRT4, KRT71, KRT84, LGALS3, MSN, MTHFD1, MYO6, NUMA1, PAFAH1B1, PFN1, PHB2, PODXL, PRKACA, PRKACB, PROM1, RAB10, RAC1, RALA, RAP1A, RAP1B, RDX, RHOA, RPS7, SFN, TAGLN, TAGLN2, TEAD2, TGM2, VDAC1, VIM]
GO:0030855	epithelial cell differentiation	GO_BiologicalProcess_30.06.2015_15h14	6.13964e-05	[5]	Group291	6.05144	40	[ACTA2, AGR2, ALDOC, ANXA1, ANXA4, ANXA7, ATP2B2, CAV1, CD109, CDC42, CLIC4, CLIC5, CTNNB1, EZR, FLNB, IQGAP1, KRT10, KRT14, KRT17, KRT2, KRT4, KRT71, KRT84, LGALS3, MSN, MYO6, NUMA1, PAFAH1B1, PODXL, PROM1, RAB10, RAC1, RAP1A, RAP1B, RDX, SFN, TAGLN, TAGLN2, VDAC1, VIM]
GO:0032787	monocarboxylic acid metabolic process	GO_BiologicalProcess_30.06.2015_15h14	9.15651e-05	[6, 7]	Group254	5.71429	26	[AKR1A1, ALDH1A2, ALDH1A3, ALDH5A1, ALDH9A1, ALDOA, ALDOB, ALDOC, APOA1, APOA4, CAV1, COTL1, ENO3, GAPDH, GAPDHS, GPI, HADHA, P4HB, PARK7, PFKL, PFKM, PGAM1, PGAM2, PGK1, PRDX4, TPI1]
GO:0070841	inclusion body assembly	GO_BiologicalProcess_30.06.2015_15h14	0.000107202	[4]	Group126	25	5	[APOE, CLU, DNAJB6, HSPA2, VCP]
GO:0032984	macromolecular complex disassembly	GO_BiologicalProcess_30.06.2015_15h14	0.000122845	[4]	Group276	8.49673	13	[CAPG, CAPZA1, CAPZA2, CAPZB, CFL1, CFL2, CIB1, DSTN, EIF5A, GSN, KIF5B, SH3BGRL3, WDR1]
GO:0043624	cellular protein complex disassembly	GO_BiologicalProcess_30.06.2015_15h14	0.000122845	[6]	Group276	9.7561	12	[CAPG, CAPZA1, CAPZA2, CAPZB, CFL1, CFL2, CIB1, DSTN, EIF5A, GSN, SH3BGRL3, WDR1]
GO:0030239	myofibril assembly	GO_BiologicalProcess_30.06.2015_15h14	0.000129961	[4, 5, 6, 7, 8]	Group231	13.1148	8	[ACTA1, ACTC1, ACTN1, CFL2, KRT19, MYH10, TPM1, WDR1]
GO:0002064	epithelial cell development	GO_BiologicalProcess_30.06.2015_15h14	0.000151912	[4, 5, 6]	Group268	6.69145	18	[ACTA2, ATP2B2, CDC42, CLIC4, CLIC5, CTNNB1, EZR, FLNB, IQGAP1, MSN, PAFAH1B1, PODXL, RAC1, RAP1A, RAP1B, RDX, SFN, VIM]
GO:0060491	regulation of cell projection assembly	GO_BiologicalProcess_30.06.2015_15h14	0.000153846	[3, 4, 5, 6]	Group117	9.48276	11	[ARF6, ARPC2, CAPZB, CDC42, CORO1C, EPS8L1, ODF2, PFN1, PODXL, RAC1, RALA]
GO:0010970	microtubule-based transport	GO_BiologicalProcess_30.06.2015_15h14	0.000258132	[5, 6, 7]	Group050	8.94309	11	[DCTN1, DYNC2H1, DYNLL1, IFT81, KIF5B, LAMP1, NEFH, NME7, PAFAH1B1, RAB1A, WDR35]
GO:0007018	microtubule-based movement	GO_BiologicalProcess_30.06.2015_15h14	0.000271544	[4]	Group194	6.38298	18	[ACTR2, ACTR3B, DCTN1, DNAH5, DNAH9, DYNC1H1, DYNC2H1, DYNLL1, IFT81, KIF5B, LAMP1, NEFH, NME7, PAFAH1B1, RAB1A, RSPH4A, RSPH9, WDR35]
GO:0031032	actomyosin structure organization	GO_BiologicalProcess_30.06.2015_15h14	0.000276224	[5, 6]	Group238	7.83133	13	[ACTA1, ACTC1, ACTN1, APOA1, CFL2, KRT19, MYH10, MYH14, PFN1, RAC1, RHOA, TPM1, WDR1]
GO:0044403	symbiosis, encompassing mutualism through parasitism	GO_BiologicalProcess_30.06.2015_15h14	0.000295833	[3]	Group278	6.33803	18	[ALB, ANPEP, APOE, CAV1, DDX39B, GSN, HSP90AB1, LTF, PDCD6IP, PPIB, PPID, PPIH, RAB1A, RAB7A, STOM, TCP1, TRIM32, VCP]
GO:0019058	viral life cycle	GO_BiologicalProcess_30.06.2015_15h14	0.000295833	[4, 5]	Group278	7.6555	16	[ANPEP, APOE, CAV1, DDX39B, GSN, HSP90AB1, LTF, PDCD6IP, PPIB, PPID, PPIH, RAB1A, RAB7A, STOM, TRIM32, VCP]
GO:0010927	cellular component assembly involved in morphogenesis	GO_BiologicalProcess_30.06.2015_15h14	0.000322337	[3, 4, 5]	Group034	6.10932	19	[ACTA1, ACTC1, ACTN1, ACTR2, CD9, CFL2, DYNC2H1, FLNA, IFT81, KRT19, MYH10, ODF2, PAFAH1B1, RSPH1, RSPH4A, RSPH9, TPM1, WDR1, WDR35]
GO:0060627	regulation of vesicle-mediated transport	GO_BiologicalProcess_30.06.2015_15h14	0.000330002	[3, 4, 5]	Group118	5.56901	23	[ACTN4, AHSG, ANXA1, CALR, CAV1, CD63, EHD1, FGA, FGB, FGG, LAMP1, LGALS3, PACSIN2, PDCD6IP, RAB10, RAB11A, RAB5B, RAB5C, RAB7A, RALA, RAP1A, RAP1B, STXBP1]
GO:0030216	keratinocyte differentiation	GO_BiologicalProcess_30.06.2015_15h14	0.000342347	[5, 6, 7]	Group230	9.34579	10	[ANXA1, CD109, CDC42, CLIC4, FLNB, KRT10, KRT17, KRT2, KRT84, SFN]
GO:0034976	response to endoplasmic reticulum stress	GO_BiologicalProcess_30.06.2015_15h14	0.000357253	[4]	Group006	6.94444	15	[ERP29, HSP90B1, HSPA5, HYOU1, P4HB, PARK7, PDIA3, PDIA4, PDIA6, PPP2CB, PSMC4, PSMC5, PSMC6, SEC61B, VCP]
GO:0009566	fertilization	GO_BiologicalProcess_30.06.2015_15h14	0.000435453	[3, 4]	Group319	7.47126	13	[APOB, ATP1A4, CCT2, CCT3, CCT4, CCT5, CCT6A, CCT8, CD9, CLIC4, HEXB, OVGP1, TCP1]
GO:0007338	single fertilization	GO_BiologicalProcess_30.06.2015_15h14	0.000435453	[4, 5]	Group319	10.2041	10	[CCT2, CCT3, CCT4, CCT5, CCT6A, CCT8, CD9, HEXB, OVGP1, TCP1]
GO:0007339	binding of sperm to zona pellucida	GO_BiologicalProcess_30.06.2015_15h14	0.000435453	[6, 7]	Group319	22.8571	8	[CCT2, CCT3, CCT4, CCT5, CCT6A, CCT8, OVGP1, TCP1]
GO:0034446	substrate adhesion-dependent cell spreading	GO_BiologicalProcess_30.06.2015_15h14	0.000479926	[3, 4, 5, 6, 7]	Group295	9.78261	9	[APOA1, ARPC2, CALR, CDC42, CIB1, FLNA, FN1, RAB1A, RAC1]
GO:1900026	positive regulation of substrate adhesion-dependent cell spreading	GO_BiologicalProcess_30.06.2015_15h14	0.000479926	[4, 5, 6, 7, 8, 9]	Group295	17.5	7	[APOA1, ARPC2, CALR, CDC42, CIB1, FLNA, RAC1]
GO:0005975	carbohydrate metabolic process	GO_BiologicalProcess_30.06.2015_15h14	0.000486009	[3]	Group041	4.53988	37	[ACLY, AKR1A1, ALDH5A1, ALDOA, ALDOB, ALDOC, AMY2B, ARF4, CS, DDOST, ENO3, GANAB, GAPDH, GAPDHS, GFPT1, GPI, GUSB, HEXB, IMPA1, LDHA, LDHB, MDH1, MDH2, OVGP1, PFKL, PFKM, PGAM1, PGAM2, PGD, PGK1, PRKCSH, RPN1, RPN2, TALDO1, TPI1, UGGT1, VCP]
GO:0034248	regulation of cellular amide metabolic process	GO_BiologicalProcess_30.06.2015_15h14	0.000682499	[4, 5]	Group263	17.2414	5	[APOE, CLU, PGAM1, PGAM2, TMED10]
GO:0006886	intracellular protein transport	GO_BiologicalProcess_30.06.2015_15h14	0.000694451	[5, 6]	Group185	4.27263	42	[AP1B1, AP2B1, CALR, CIB1, CLTC, CLTCL1, COPA, COPB1, COPB2, COPG1, COPG2, EHD3, FLNA, GDI1, HSPA4, HSPA9, LMNA, MYO6, NPEPPS, PARK7, PRKACA, PSMB7, RAB10, RAB11A, RAB1A, RAB1B, RAB5B, RAB5C, RAB7A, RAN, RPS15A, SEC61B, SFN, SPTBN1, STOM, TMED10, VCP, VPS13D, YWHAB, YWHAE, YWHAG, YWHAH]
GO:0031424	keratinization	GO_BiologicalProcess_30.06.2015_15h14	0.000701042	[3, 6, 7, 8]	Group244	23.5294	4	[CDC42, KRT17, KRT2, SFN]
GO:0043243	positive regulation of protein complex disassembly	GO_BiologicalProcess_30.06.2015_15h14	0.000701042	[4, 5, 6, 7]	Group274	23.5294	4	[CFL2, DSTN, EIF5A, WDR1]
GO:0030836	positive regulation of actin filament depolymerization	GO_BiologicalProcess_30.06.2015_15h14	0.000701042	[6, 7, 8, 9, 10, 11]	Group274	37.5	3	[CFL2, DSTN, WDR1]
GO:0031529	ruffle organization	GO_BiologicalProcess_30.06.2015_15h14	0.000735076	[4]	Group245	13.6364	6	[ARF6, CORO1B, CORO1C, EPS8L1, PFN1, RAC1]
GO:0030168	platelet activation	GO_BiologicalProcess_30.06.2015_15h14	0.000795742	[4, 5, 6]	Group229	8.40336	10	[ACTB, APOE, FGA, FGB, FGG, FLNA, HSPB1, MYL9, STXBP1, TLN1]
GO:0022411	cellular component disassembly	GO_BiologicalProcess_30.06.2015_15h14	0.00100593	[3]	Group215	5.36585	22	[ANXA5, CAPG, CAPS, CAPZA1, CAPZA2, CAPZB, CFL1, CFL2, CIB1, DSTN, EIF2S1, EIF5A, GSN, HSPA2, KIF5B, MDH1, MYH11, PAFAH1B1, SH3BGRL3, SPATA18, STOM, WDR1]
GO:0045899	positive regulation of RNA polymerase II transcriptional preinitiation complex assembly	GO_BiologicalProcess_30.06.2015_15h14	0.00115592	[6, 7, 8, 9, 10, 11, 12, 13, 14]	Group052	33.3333	3	[PSMC4, PSMC5, PSMC6]
GO:0009057	macromolecule catabolic process	GO_BiologicalProcess_30.06.2015_15h14	0.00121472	[4]	Group333	4.08542	44	[APOB, APOE, CAPN1, CDC42, CLU, CTSD, EIF4A3, FLNA, FYN, GNA12, HSP90AB1, HSP90B1, HSPA5, OVGP1, PARK7, PDCD6IP, PPP2CB, PRKACA, PSMA1, PSMA2, PSMA3, PSMA5, PSMA6, PSMA7, PSMA8, PSMB1, PSMB2, PSMB4, PSMB5, PSMB6, PSMB7, PSMC4, PSMC5, PSMC6, PSMD1, PSMD11, PSMD2, PSMD3, PSMD6, RAB7A, SEC61B, SPATA18, TRIM32, VCP]
GO:0030163	protein catabolic process	GO_BiologicalProcess_30.06.2015_15h14	0.00121472	[4, 5]	Group333	4.78972	41	[APOB, APOE, CDC42, CLU, CTSD, FLNA, FYN, GNA12, HSP90AB1, HSP90B1, HSPA5, PARK7, PDCD6IP, PPP2CB, PRKACA, PSMA1, PSMA2, PSMA3, PSMA5, PSMA6, PSMA7, PSMA8, PSMB1, PSMB2, PSMB4, PSMB5, PSMB6, PSMB7, PSMC4, PSMC5, PSMC6, PSMD1, PSMD11, PSMD2, PSMD3, PSMD6, RAB7A, SEC61B, SPATA18, TRIM32, VCP]
GO:0044265	cellular macromolecule catabolic process	GO_BiologicalProcess_30.06.2015_15h14	0.00121472	[4, 5]	Group333	4.03691	35	[APOE, CLU, EIF4A3, GNA12, HSP90AB1, HSP90B1, HSPA5, PARK7, PDCD6IP, PPP2CB, PRKACA, PSMA1, PSMA2, PSMA3, PSMA5, PSMA6, PSMA7, PSMA8, PSMB1, PSMB2, PSMB4, PSMB5, PSMB6, PSMB7, PSMC4, PSMC5, PSMC6, PSMD11, PSMD3, PSMD6, RAB7A, SEC61B, SPATA18, TRIM32, VCP]
GO:0051603	proteolysis involved in cellular protein catabolic process	GO_BiologicalProcess_30.06.2015_15h14	0.00121472	[5, 6, 7]	Group333	4.64768	31	[CLU, GNA12, HSP90AB1, HSP90B1, HSPA5, PARK7, PDCD6IP, PPP2CB, PRKACA, PSMA1, PSMA2, PSMA3, PSMA5, PSMA6, PSMA7, PSMA8, PSMB1, PSMB2, PSMB4, PSMB5, PSMB6, PSMB7, PSMC4, PSMC5, PSMC6, PSMD11, PSMD3, PSMD6, SEC61B, TRIM32, VCP]
GO:0010498	proteasomal protein catabolic process	GO_BiologicalProcess_30.06.2015_15h14	0.00121472	[5, 6, 7, 8]	Group333	5.68928	26	[CLU, GNA12, HSP90AB1, HSP90B1, PARK7, PPP2CB, PRKACA, PSMA1, PSMA2, PSMA3, PSMA5, PSMA6, PSMA7, PSMA8, PSMB1, PSMB2, PSMB4, PSMB5, PSMB6, PSMB7, PSMC4, PSMC5, PSMC6, PSMD6, SEC61B, VCP]
GO:0006511	ubiquitin-dependent protein catabolic process	GO_BiologicalProcess_30.06.2015_15h14	0.00121472	[7, 8, 9]	Group333	4.811	28	[CLU, GNA12, HSP90AB1, HSP90B1, PARK7, PPP2CB, PSMA1, PSMA2, PSMA3, PSMA5, PSMA6, PSMA7, PSMA8, PSMB1, PSMB2, PSMB4, PSMB5, PSMB6, PSMB7, PSMC4, PSMC5, PSMC6, PSMD11, PSMD3, PSMD6, SEC61B, TRIM32, VCP]
GO:0019725	cellular homeostasis	GO_BiologicalProcess_30.06.2015_15h14	0.00122325	[3, 4]	Group327	4.77612	32	[ANXA6, ANXA7, APOE, ARF1, ATP1A1, ATP1A3, ATP1A4, ATP2B2, ATP2B4, CA2, CAV1, CFL2, CKB, CLIC2, CLIC4, FTH1, FTL, HEXB, P4HB, PDIA3, PDIA4, PDIA6, PFKM, PLG, PRDX4, PRKACA, PTH1R, RAB7A, SH3BGRL3, SLC4A1, TGM2, TXNL1]
GO:0055082	cellular chemical homeostasis	GO_BiologicalProcess_30.06.2015_15h14	0.00122325	[4, 5]	Group327	4.05157	22	[ANXA6, ANXA7, APOE, ARF1, ATP1A1, ATP1A3, ATP1A4, ATP2B2, ATP2B4, CA2, CAV1, CKB, CLIC2, CLIC4, FTH1, FTL, HEXB, PRKACA, PTH1R, RAB7A, SLC4A1, TGM2]
GO:0055080	cation homeostasis	GO_BiologicalProcess_30.06.2015_15h14	0.00122325	[6]	Group327	4.11985	22	[ANXA6, ANXA7, APOE, ARF1, ATP12A, ATP1A1, ATP1A3, ATP1A4, ATP2B2, ATP2B4, ATP4A, CA2, CAV1, CLIC2, CLIC4, FTH1, FTL, HEXB, PTH1R, RAB7A, SLC4A1, TGM2]
GO:0098771	inorganic ion homeostasis	GO_BiologicalProcess_30.06.2015_15h14	0.00122325	[6]	Group327	4.15913	23	[ANXA6, ANXA7, APOE, ARF1, ATP12A, ATP1A1, ATP1A3, ATP1A4, ATP2B2, ATP2B4, ATP4A, CA2, CAV1, CKB, CLIC2, CLIC4, FTH1, FTL, HEXB, PTH1R, RAB7A, SLC4A1, TGM2]
GO:0001885	endothelial cell development	GO_BiologicalProcess_30.06.2015_15h14	0.00125331	[5, 6, 7]	Group219	10.6061	7	[CLIC4, CTNNB1, EZR, MSN, RAP1A, RAP1B, RDX]
GO:0051129	negative regulation of cellular component organization	GO_BiologicalProcess_30.06.2015_15h14	0.00127974	[3, 4, 5]	Group091	4.82143	27	[APOA1, APOE, CAPG, CAPZA1, CAPZA2, CAPZB, CAV1, CDC42, CIB1, CLU, CORO1B, DNAJB6, GDI1, GFAP, GSN, HSPA2, LGALS3, LMNA, NPM1, PACSIN2, PFN1, PRKCSH, RPL13A, VAT1, VDAC2, VIM, YWHAH]
GO:0022613	ribonucleoprotein complex biogenesis	GO_BiologicalProcess_30.06.2015_15h14	0.00128023	[3]	Group271	5.18868	22	[DDX39B, DYNC1H1, RAN, RPL10L, RPL12, RPL13A, RPL14, RPL3, RPL34, RPL6, RPL7, RPL7A, RPLP0, RPS14, RPS15, RPS16, RPS19, RPS6, RPS7, RPS8, SNRPD2, SRSF1]
GO:0042254	ribosome biogenesis	GO_BiologicalProcess_30.06.2015_15h14	0.00128023	[4]	Group271	5.84192	17	[RAN, RPL10L, RPL12, RPL14, RPL3, RPL34, RPL6, RPL7, RPL7A, RPLP0, RPS14, RPS15, RPS16, RPS19, RPS6, RPS7, RPS8]
GO:0034330	cell junction organization	GO_BiologicalProcess_30.06.2015_15h14	0.00129968	[3]	Group264	6.36364	14	[ACTN1, ACTN4, CAV1, CD9, CDC42, CTNNB1, FN1, PLEC, PRKACA, RAC1, RAP1A, RAP1B, RHOA, TLN1]
GO:0010256	endomembrane system organization	GO_BiologicalProcess_30.06.2015_15h14	0.00133986	[3]	Group299	4.89237	25	[AGRN, ARF6, CAV1, CIB1, CLU, DYNC2H1, EHD3, EZR, KIF5B, LMNA, MYH10, MYOF, PACSIN2, PAFAH1B1, RAB10, RAB11A, RAB1A, RAB5B, RAB5C, RAC1, S100A9, SPTBN1, STXBP1, TMED10, YWHAZ]
GO:0007009	plasma membrane organization	GO_BiologicalProcess_30.06.2015_15h14	0.00133986	[4, 5]	Group299	5.80205	17	[AGRN, ARF6, CAV1, CIB1, CLU, EHD3, EZR, KIF5B, MYH10, MYOF, PACSIN2, RAB10, RAB11A, RAC1, S100A9, SPTBN1, STXBP1]
GO:0043462	regulation of ATPase activity	GO_BiologicalProcess_30.06.2015_15h14	0.00145931	[5, 6]	Group028	12	6	[ALDOB, DNAJB6, HSPA2, LTF, PFN1, TPM2]
GO:0032482	Rab protein signal transduction	GO_BiologicalProcess_30.06.2015_15h14	0.00158128	[7, 8]	Group249	9.09091	8	[GDI1, RAB10, RAB11A, RAB1A, RAB1B, RAB5B, RAB5C, RAB7A]
GO:0090130	tissue migration	GO_BiologicalProcess_30.06.2015_15h14	0.0016416	[3]	Group330	5.88235	15	[ACTA2, ACTC1, ACTG2, ANXA3, APOA1, APOE, APOH, CIB1, CORO1B, GLIPR2, HSPB1, KRT2, PFN1, RAB11A, SH3BGRL3]
GO:0001667	ameboidal-type cell migration	GO_BiologicalProcess_30.06.2015_15h14	0.0016416	[4, 5, 6]	Group330	4.61095	16	[ANXA3, APOA1, APOE, APOH, CIB1, CORO1B, CORO1C, GLIPR2, GNA12, HSPB1, KRT2, PAFAH1B1, PFN1, RAB11A, RAC1, SH3BGRL3]
GO:0010632	regulation of epithelial cell migration	GO_BiologicalProcess_30.06.2015_15h14	0.0016416	[3, 4, 5, 6, 7, 8]	Group330	5.05618	9	[ANXA3, APOE, APOH, CIB1, GLIPR2, HSPB1, PFN1, RAB11A, SH3BGRL3]
GO:0010631	epithelial cell migration	GO_BiologicalProcess_30.06.2015_15h14	0.0016416	[5, 6, 7]	Group330	4.89796	12	[ANXA3, APOA1, APOE, APOH, CIB1, CORO1B, GLIPR2, HSPB1, KRT2, PFN1, RAB11A, SH3BGRL3]
GO:0008544	epidermis development	GO_BiologicalProcess_30.06.2015_15h14	0.00167201	[5]	Group304	5.53846	18	[ALDH3A2, ANXA1, ATP2B2, CD109, CDC42, CLIC4, CLIC5, CTNNB1, FLNB, KRT10, KRT17, KRT2, KRT25, KRT84, MYO6, PAFAH1B1, RAC1, SFN]
GO:0009913	epidermal cell differentiation	GO_BiologicalProcess_30.06.2015_15h14	0.00167201	[6]	Group304	7.73196	15	[ANXA1, ATP2B2, CD109, CDC42, CLIC4, CLIC5, FLNB, KRT10, KRT17, KRT2, KRT84, MYO6, PAFAH1B1, RAC1, SFN]
GO:0007163	establishment or maintenance of cell polarity	GO_BiologicalProcess_30.06.2015_15h14	0.00174007	[3]	Group201	6.74157	12	[ACTR2, ACTR3B, ARF4, ARF6, CDC42, EZR, GSN, LMNA, NUMA1, PAFAH1B1, RAB10, RAP1B]
GO:0051016	barbed-end actin filament capping	GO_BiologicalProcess_30.06.2015_15h14	0.001754	[8, 9, 10, 11, 12, 13]	Group324	29.4118	5	[CAPG, CAPZA1, CAPZA2, CAPZB, GSN]
GO:0031333	negative regulation of protein complex assembly	GO_BiologicalProcess_30.06.2015_15h14	0.001754	[4, 5, 6, 7]	Group324	8.91089	9	[CAPG, CAPZA1, CAPZA2, CAPZB, CDC42, CLU, GSN, PFN1, VDAC2]
GO:0032272	negative regulation of protein polymerization	GO_BiologicalProcess_30.06.2015_15h14	0.001754	[5, 6, 7, 8, 9]	Group324	12.963	7	[CAPG, CAPZA1, CAPZA2, CAPZB, GSN, PFN1, VDAC2]
GO:1901880	negative regulation of protein depolymerization	GO_BiologicalProcess_30.06.2015_15h14	0.001754	[5, 6, 7, 8, 9]	Group324	10.1695	6	[CAPG, CAPZA1, CAPZA2, CAPZB, CIB1, GSN]
GO:0045727	positive regulation of translation	GO_BiologicalProcess_30.06.2015_15h14	0.00177181	[5, 6, 7, 8]	Group048	10	7	[EEF2, EIF4A3, EIF5A, HNRNPD, KRT17, NPM1, RPS9]
GO:0006897	endocytosis	GO_BiologicalProcess_30.06.2015_15h14	0.00181259	[5]	Group186	4.77064	26	[ACTN4, AHSG, ANXA11, ANXA3, APOE, CALR, CANX, CAV1, CD5L, CD63, CDC42, CLTCL1, DPYSL2, EEA1, ENPP3, EZR, GSN, LGALS3, PACSIN2, RAB1A, RAB5B, RAB5C, RAB7A, RAC1, STXBP1, TGM2]
GO:0010035	response to inorganic substance	GO_BiologicalProcess_30.06.2015_15h14	0.00201757	[3]	Group211	5.64784	17	[ANXA11, APOA4, ATP2B4, CAV1, CLIC4, CRYAB, FGA, FGB, FGG, GSS, HSPH1, IQGAP1, KRT10, PARK7, PPP2CB, PRDX2, SEC31A]
GO:0032970	regulation of actin filament-based process	GO_BiologicalProcess_30.06.2015_15h14	0.00201851	[3, 4]	Group326	7.14286	23	[ACTR2, ACTR3B, APOA1, ARF6, ARPC1A, ARPC1B, ARPC2, ARPC4, CAPG, CAPZA1, CAPZA2, CAPZB, CAV1, CFL2, CORO1B, DSTN, GSN, IQGAP2, PFN1, RAC1, RHOA, SH3BGRL3, WDR1]
GO:0010638	positive regulation of organelle organization	GO_BiologicalProcess_30.06.2015_15h14	0.00201851	[4, 5, 6]	Group326	4.84848	24	[ACTR2, ACTR3B, ANXA1, APOA1, ARF6, ARPC1A, ARPC1B, ARPC2, ARPC4, CFL2, CORO1B, CTNNB1, DSTN, GSN, IQGAP2, NPEPPS, PDCD6IP, PFN1, PSMB7, RAC1, RALB, RHOA, RUVBL2, WDR1]
GO:0051495	positive regulation of cytoskeleton organization	GO_BiologicalProcess_30.06.2015_15h14	0.00201851	[5, 6, 7]	Group326	9.28962	17	[ACTR2, ACTR3B, APOA1, ARF6, ARPC1A, ARPC1B, ARPC2, ARPC4, CFL2, CORO1B, DSTN, GSN, IQGAP2, PFN1, RAC1, RHOA, WDR1]
GO:0030838	positive regulation of actin filament polymerization	GO_BiologicalProcess_30.06.2015_15h14	0.00201851	[5, 6, 7, 8, 9, 10, 11]	Group326	12.1212	12	[ACTR2, ACTR3B, ARF6, ARPC1A, ARPC1B, ARPC2, ARPC4, CORO1B, GSN, IQGAP2, PFN1, RAC1]
GO:0031346	positive regulation of cell projection organization	GO_BiologicalProcess_30.06.2015_15h14	0.00223775	[4, 5, 6]	Group243	6.25	13	[APOE, ARPC2, CDC42, CORO1B, EPS8L1, FN1, FYN, LPAR3, PAFAH1B1, PFN1, RAB11A, RAC1, RALA]
GO:0001895	retina homeostasis	GO_BiologicalProcess_30.06.2015_15h14	0.00240666	[5, 6]	Group233	8.51064	8	[ACTB, ALB, CROCC, HSPB1, KRT1, LTF, MAK, PROM1]
GO:0007264	small GTPase mediated signal transduction	GO_BiologicalProcess_30.06.2015_15h14	0.00241851	[5, 6]	Group203	4.50886	28	[APOA1, APOE, ARF1, ARF4, ARF5, ARF6, ARHGDIA, CDC42, EPS8L1, GDI1, GDI2, GNA12, IQGAP1, IQGAP2, RAB10, RAB11A, RAB1A, RAB1B, RAB5B, RAB5C, RAB7A, RAC1, RALA, RALB, RAN, RAP1A, RAP1B, RHOA]
GO:0045214	sarcomere organization	GO_BiologicalProcess_30.06.2015_15h14	0.00269771	[5, 6, 7, 8, 9]	Group043	12.8205	5	[ACTN1, CFL2, KRT19, TPM1, WDR1]
GO:0051494	negative regulation of cytoskeleton organization	GO_BiologicalProcess_30.06.2015_15h14	0.00280287	[5, 6, 7]	Group105	7.62712	9	[CAPG, CAPZA1, CAPZA2, CAPZB, CIB1, CORO1B, GSN, NPM1, PFN1]
GO:0051131	chaperone-mediated protein complex assembly	GO_BiologicalProcess_30.06.2015_15h14	0.00286317	[6, 7]	Group093	25	3	[CCT2, CLU, HSPA4]
GO:2001242	regulation of intrinsic apoptotic signaling pathway	GO_BiologicalProcess_30.06.2015_15h14	0.0029074	[5, 6, 7, 8]	Group171	6.66667	11	[CAV1, CLU, ERP29, HSPB1, HSPH1, HYOU1, P4HB, PARK7, S100A9, TRIM32, VDAC2]
GO:0045921	positive regulation of exocytosis	GO_BiologicalProcess_30.06.2015_15h14	0.00306357	[4, 5, 6, 7, 8, 9]	Group053	9.09091	7	[FGA, FGB, FGG, LAMP1, PDCD6IP, RAB7A, STXBP1]
GO:0008105	asymmetric protein localization	GO_BiologicalProcess_30.06.2015_15h14	0.00318274	[4]	Group207	16	4	[ARF4, DYNC2H1, RAB10, RDX]
GO:0046847	filopodium assembly	GO_BiologicalProcess_30.06.2015_15h14	0.00337132	[5]	Group062	12.1951	5	[ARF6, CAPZB, CDC42, ITGA6, RALA]
GO:1902175	regulation of oxidative stress-induced intrinsic apoptotic signaling pathway	GO_BiologicalProcess_30.06.2015_15h14	0.00368832	[5, 6, 7, 8, 9]	Group157	15.3846	4	[HSPB1, HSPH1, P4HB, PARK7]
GO:0072384	organelle transport along microtubule	GO_BiologicalProcess_30.06.2015_15h14	0.00374992	[6, 7, 8]	Group137	11.9048	5	[KIF5B, LAMP1, NEFH, PAFAH1B1, RAB1A]
GO:0045454	cell redox homeostasis	GO_BiologicalProcess_30.06.2015_15h14	0.00379777	[3, 4, 5]	Group045	8.75	7	[P4HB, PDIA3, PDIA4, PDIA6, PRDX4, SH3BGRL3, TXNL1]
GO:0051640	organelle localization	GO_BiologicalProcess_30.06.2015_15h14	0.00408762	[3]	Group107	4.70085	22	[ACTR2, ACTR3B, ALB, CANX, CDC42, CROCC, CTNNB1, DCTN1, DYNC1H1, KIF5B, MYH10, NUMA1, PAFAH1B1, RAB11A, RAB1A, RAN, RAP1A, RAP1B, RPS15, STXBP1, TMED10, YWHAZ]
GO:0051186	cofactor metabolic process	GO_BiologicalProcess_30.06.2015_15h14	0.00408809	[3]	Group336	6.31579	18	[AHCY, ALDOA, ALDOB, ALDOC, ENO3, GAPDH, GAPDHS, GPI, HPX, MTHFD1, PFKL, PFKM, PGAM1, PGAM2, PGD, PGK1, TALDO1, TPI1]
GO:0044724	single-organism carbohydrate catabolic process	GO_BiologicalProcess_30.06.2015_15h14	0.00408809	[4, 5]	Group336	13.1579	15	[AKR1A1, ALDOA, ALDOB, ALDOC, ENO3, GAPDH, GAPDHS, GPI, HEXB, PFKL, PFKM, PGAM1, PGAM2, PGK1, TPI1]
GO:0006096	glycolytic process	GO_BiologicalProcess_30.06.2015_15h14	0.00408809	[4, 5, 6, 7, 8, 9, 10]	Group336	16.0494	13	[ALDOA, ALDOB, ALDOC, ENO3, GAPDH, GAPDHS, GPI, PFKL, PFKM, PGAM1, PGAM2, PGK1, TPI1]
GO:0009161	ribonucleoside monophosphate metabolic process	GO_BiologicalProcess_30.06.2015_15h14	0.00408809	[6, 7, 8]	Group336	4.8913	18	[AK1, ALDOA, ALDOB, ALDOC, ATP6V1A, ENO3, GAPDH, GAPDHS, GPI, PARK7, PFKL, PFKM, PGAM1, PGAM2, PGK1, PRPS1, PRPS2, TPI1]
GO:0046128	purine ribonucleoside metabolic process	GO_BiologicalProcess_30.06.2015_15h14	0.00408809	[6, 7, 8]	Group336	4.70588	20	[AHCY, AK1, ALDOA, ALDOB, ALDOC, ATP6V1A, ENO3, GAPDH, GAPDHS, GPI, NME2, NME3, NME7, PARK7, PFKL, PFKM, PGAM1, PGAM2, PGK1, TPI1]
GO:0046496	nicotinamide nucleotide metabolic process	GO_BiologicalProcess_30.06.2015_15h14	0.00408809	[6, 7, 8, 9]	Group336	11.811	15	[ALDOA, ALDOB, ALDOC, ENO3, GAPDH, GAPDHS, GPI, PFKL, PFKM, PGAM1, PGAM2, PGD, PGK1, TALDO1, TPI1]
GO:0009167	purine ribonucleoside monophosphate metabolic process	GO_BiologicalProcess_30.06.2015_15h14	0.00408809	[7, 8, 9]	Group336	4.43213	16	[AK1, ALDOA, ALDOB, ALDOC, ATP6V1A, ENO3, GAPDH, GAPDHS, GPI, PARK7, PFKL, PFKM, PGAM1, PGAM2, PGK1, TPI1]
GO:0051017	actin filament bundle assembly	GO_BiologicalProcess_30.06.2015_15h14	0.00434003	[4, 7, 8]	Group084	7.14286	9	[ACTN1, ACTN4, APOA1, CDC42, CORO1B, EZR, PFN1, RAC1, RHOA]
GO:0055067	monovalent inorganic cation homeostasis	GO_BiologicalProcess_30.06.2015_15h14	0.00434003	[7]	Group325	7.14286	9	[ATP12A, ATP1A1, ATP1A3, ATP1A4, ATP4A, CA2, CLIC4, RAB7A, SLC4A1]
GO:0030004	cellular monovalent inorganic cation homeostasis	GO_BiologicalProcess_30.06.2015_15h14	0.00434003	[7, 8]	Group325	9.33333	7	[ATP1A1, ATP1A3, ATP1A4, CA2, CLIC4, RAB7A, SLC4A1]
GO:0006885	regulation of pH	GO_BiologicalProcess_30.06.2015_15h14	0.00434003	[8]	Group325	8.97436	7	[ATP12A, ATP1A4, ATP4A, CA2, CLIC4, RAB7A, SLC4A1]
GO:0030641	regulation of cellular pH	GO_BiologicalProcess_30.06.2015_15h14	0.00434003	[8, 9]	Group325	9.25926	5	[ATP1A4, CA2, CLIC4, RAB7A, SLC4A1]
GO:0003334	keratinocyte development	GO_BiologicalProcess_30.06.2015_15h14	0.00456486	[5, 6, 7, 8]	Group024	21.4286	3	[CDC42, FLNB, SFN]
GO:1990182	exosomal secretion	GO_BiologicalProcess_30.06.2015_15h14	0.00456486	[5, 6, 7, 8]	Group168	21.4286	3	[PDCD6IP, RAB11A, RAB7A]
GO:0031579	membrane raft organization	GO_BiologicalProcess_30.06.2015_15h14	0.00456486	[4, 5]	Group247	21.4286	3	[CAV1, GSN, PACSIN2]
GO:0061024	membrane organization	GO_BiologicalProcess_30.06.2015_15h14	0.0045667	[3]	Group119	4.10798	35	[AGRN, ANXA1, APOE, ARF6, CAV1, CD9, CIB1, CLU, EEA1, EHD3, EZR, FLNA, GDI1, GSN, HSPA4, KIF5B, LMNA, MYH10, MYOF, NME7, PACSIN2, PAFAH1B1, PDCD6IP, RAB10, RAB11A, RAB1A, RAB7A, RAC1, RPS15A, S100A9, SPTBN1, STOM, STXBP1, TMED10, VAT1]
GO:0036503	ERAD pathway	GO_BiologicalProcess_30.06.2015_15h14	0.00475861	[3, 4, 5, 6]	Group010	9.52381	6	[HSP90B1, PSMC4, PSMC5, PSMC6, SEC61B, VCP]
GO:0051050	positive regulation of transport	GO_BiologicalProcess_30.06.2015_15h14	0.00478284	[2, 3, 4, 5]	Group088	4.16667	33	[ACTN4, AHSG, ANXA1, APOE, ATP2B2, CA2, CALR, CAV1, CD63, CIB1, CLTCL1, EHD1, FGA, FGB, FGG, FLNA, HSPA2, KIF5B, LAMP1, LGALS3, NPEPPS, PARK7, PDCD6IP, PFKM, PLTP, PPID, PRKACA, PSMB7, RAB7A, S100A9, SFN, STOM, STXBP1]
GO:0043588	skin development	GO_BiologicalProcess_30.06.2015_15h14	0.00498206	[4, 5, 6]	Group032	5.43478	15	[ANXA1, CD109, CDC42, CLIC4, CTNNB1, FLNB, ITGA6, KRT1, KRT10, KRT17, KRT2, KRT25, KRT84, KRT9, SFN]
GO:0061640	cytoskeleton-dependent cytokinesis	GO_BiologicalProcess_30.06.2015_15h14	0.00506766	[5, 6]	Group123	11.1111	5	[ACTR2, ACTR3B, MYH10, RHOA, SPTBN1]
GO:0030865	cortical cytoskeleton organization	GO_BiologicalProcess_30.06.2015_15h14	0.00506766	[5]	Group237	11.1111	5	[ARF6, CALR, EZR, PAFAH1B1, TLN1]
GO:0051653	spindle localization	GO_BiologicalProcess_30.06.2015_15h14	0.00610989	[4, 5]	Group109	10.6383	5	[ACTR2, ACTR3B, DYNC1H1, NUMA1, PAFAH1B1]
GO:0050818	regulation of coagulation	GO_BiologicalProcess_30.06.2015_15h14	0.00640906	[3, 4]	Group079	7.95455	7	[ANXA5, APOE, APOH, CAV1, PLG, S100A9, SERPINC1]
GO:0051651	maintenance of location in cell	GO_BiologicalProcess_30.06.2015_15h14	0.0066408	[3, 4]	Group286	6.28931	10	[ALB, APOE, CDC42, CEP57L1, FLNA, GSN, HSPA5, TLN1, VPS13D, YWHAB]
GO:0032507	maintenance of protein location in cell	GO_BiologicalProcess_30.06.2015_15h14	0.0066408	[4, 5]	Group286	5.55556	8	[CDC42, CEP57L1, FLNA, GSN, HSPA5, TLN1, VPS13D, YWHAB]
GO:0042073	intraciliary transport	GO_BiologicalProcess_30.06.2015_15h14	0.0066837	[5, 6, 7, 8]	Group013	10.4167	5	[DYNC2H1, DYNLL1, IFT81, NME7, WDR35]
GO:0061077	chaperone-mediated protein folding	GO_BiologicalProcess_30.06.2015_15h14	0.0066837	[6, 7]	Group122	10.4167	5	[CLU, FKBP4, HSPH1, PPIB, PPID]
GO:0072657	protein localization to membrane	GO_BiologicalProcess_30.06.2015_15h14	0.00673765	[4, 5]	Group138	4.69484	20	[AGRN, APOE, ARF6, CAV1, CIB1, EHD3, EZR, FLNA, GDI1, GSN, HSPA4, KIF5B, NME7, RAB10, RAB11A, RAC1, RPS15A, SPTBN1, STOM, STXBP1]
GO:0000226	microtubule cytoskeleton organization	GO_BiologicalProcess_30.06.2015_15h14	0.00680993	[4, 5]	Group056	4.46927	24	[CAPZB, CDC42, CEP57L1, CIB1, CRMP1, CROCC, CTNNB1, DYNC1H1, FLNA, GAPDH, KATNA1, LMNA, NEFH, NPM1, NUMA1, PAFAH1B1, PDCD6IP, RAB11A, RHOA, RSPH1, RSPH4A, RSPH9, TUBB, TUBB1]
GO:0097178	ruffle assembly	GO_BiologicalProcess_30.06.2015_15h14	0.0070391	[5]	Group148	12.9032	4	[CORO1C, EPS8L1, PFN1, RAC1]
GO:0009611	response to wounding	GO_BiologicalProcess_30.06.2015_15h14	0.00714102	[3]	Group270	4.22323	28	[ACTB, AHSG, ANXA1, APOA1, APOE, APOH, CAV1, CD109, CORO1B, FGA, FGB, FGG, FLNA, FN1, GSN, HSPB1, KRT1, MYH10, MYL9, MYOF, PARK7, PLG, PSMB4, RHOA, S100A9, SERPINC1, STXBP1, TLN1]
GO:0042060	wound healing	GO_BiologicalProcess_30.06.2015_15h14	0.00714102	[4]	Group270	6.21622	23	[ACTB, ANXA1, APOE, APOH, CAV1, CD109, CORO1B, FGA, FGB, FGG, FLNA, FN1, GSN, HSPB1, MYH10, MYL9, MYOF, PLG, RHOA, S100A9, SERPINC1, STXBP1, TLN1]
GO:0006414	translational elongation	GO_BiologicalProcess_30.06.2015_15h14	0.00723139	[5, 6, 7]	Group155	7.77778	7	[EEF1A1, EEF1D, EEF1G, EEF2, EIF5A, RPLP2, RPS9]
GO:0006091	generation of precursor metabolites and energy	GO_BiologicalProcess_30.06.2015_15h14	0.00741041	[3]	Group074	4.5082	22	[ACO2, ALDH5A1, ALDOA, ALDOB, ALDOC, CS, DLST, ENO3, GAPDH, GAPDHS, GPI, IDH1, IDH2, MDH1, MDH2, PARK7, PFKL, PFKM, PGAM1, PGAM2, PGK1, TPI1]
GO:0032781	positive regulation of ATPase activity	GO_BiologicalProcess_30.06.2015_15h14	0.0078892	[5, 6, 7]	Group253	12.5	4	[ALDOB, DNAJB6, HSPA2, PFN1]
GO:0035721	intraciliary retrograde transport	GO_BiologicalProcess_30.06.2015_15h14	0.00806803	[6, 7, 8, 9]	Group009	17.6471	3	[DYNC2H1, DYNLL1, WDR35]
GO:0047496	vesicle transport along microtubule	GO_BiologicalProcess_30.06.2015_15h14	0.00806803	[4, 5, 6, 7, 8, 9]	Group063	17.6471	3	[KIF5B, PAFAH1B1, RAB1A]
GO:1902003	regulation of beta-amyloid formation	GO_BiologicalProcess_30.06.2015_15h14	0.00806803	[5, 6, 7, 8]	Group154	17.6471	3	[APOE, CLU, TMED10]
GO:0061041	regulation of wound healing	GO_BiologicalProcess_30.06.2015_15h14	0.00900943	[5, 6]	Group120	6.83761	8	[APOE, APOH, CAV1, CD109, GSN, PLG, S100A9, SERPINC1]
GO:0030033	microvillus assembly	GO_BiologicalProcess_30.06.2015_15h14	0.00950489	[5]	Group225	16.6667	3	[EZR, PODXL, RDX]
GO:0006165	nucleoside diphosphate phosphorylation	GO_BiologicalProcess_30.06.2015_15h14	0.00978539	[6, 7, 8, 9]	Group329	12.9032	4	[AK1, NME2, NME3, NME7]
GO:0006183	GTP biosynthetic process	GO_BiologicalProcess_30.06.2015_15h14	0.00978539	[8, 9, 10, 11]	Group329	14.2857	3	[NME2, NME3, NME7]
GO:0006228	UTP biosynthetic process	GO_BiologicalProcess_30.06.2015_15h14	0.00978539	[8, 9, 10, 11]	Group329	14.2857	3	[NME2, NME3, NME7]
GO:0006241	CTP biosynthetic process	GO_BiologicalProcess_30.06.2015_15h14	0.00978539	[8, 9, 10, 11]	Group329	12.5	3	[NME2, NME3, NME7]
GO:0018208	peptidyl-proline modification	GO_BiologicalProcess_30.06.2015_15h14	0.010331	[7, 8]	Group112	8.10811	6	[FKBP4, P4HB, PPIB, PPID, PPIE, PPIH]
GO:0006611	protein export from nucleus	GO_BiologicalProcess_30.06.2015_15h14	0.010331	[5, 6, 7, 8]	Group180	8.10811	6	[CALR, HSPA9, PARK7, PRKACA, RAN, SFN]
GO:0031099	regeneration	GO_BiologicalProcess_30.06.2015_15h14	0.010331	[3]	Group239	8.10811	6	[ANXA1, APOA1, APOA4, APOE, GFAP, PLG]
GO:0055013	cardiac muscle cell development	GO_BiologicalProcess_30.06.2015_15h14	0.0109361	[5, 6, 7, 8, 9, 10]	Group113	9.25926	5	[ACTC1, COL14A1, LMNA, MYH10, MYH11]
GO:0046364	monosaccharide biosynthetic process	GO_BiologicalProcess_30.06.2015_15h14	0.011	[5, 6]	Group054	8	6	[AKR1A1, GPI, PGAM1, PGAM2, PGD, TPI1]
GO:0051301	cell division	GO_BiologicalProcess_30.06.2015_15h14	0.0111032	[3]	Group102	4.39331	21	[ACTR2, ACTR3B, CALR, CDC42, CIB1, GNAI1, GNAI2, GNAI3, KATNA1, MYH10, PAFAH1B1, PDCD6IP, RAB10, RAB11A, RALA, RALB, RAN, RHOA, RPS3, SFN, SPTBN1]
GO:0071826	ribonucleoprotein complex subunit organization	GO_BiologicalProcess_30.06.2015_15h14	0.0112254	[4]	Group132	5.26316	13	[DDX39B, DYNC1H1, KIF5B, RPL10L, RPL12, RPL13A, RPL3, RPL6, RPS14, RPS15, RPS19, SNRPD2, SRSF1]
GO:2001243	negative regulation of intrinsic apoptotic signaling pathway	GO_BiologicalProcess_30.06.2015_15h14	0.0113162	[5, 6, 7, 8, 9]	Group172	7.14286	7	[CLU, HSPB1, HSPH1, HYOU1, PARK7, TRIM32, VDAC2]
GO:0043113	receptor clustering	GO_BiologicalProcess_30.06.2015_15h14	0.0117899	[5, 6]	Group023	9.09091	5	[AGRN, APOE, FLNA, GSN, NME7]
GO:0072376	protein activation cascade	GO_BiologicalProcess_30.06.2015_15h14	0.0119548	[2, 3, 4, 5]	Group136	11.1111	4	[APOH, FGA, KRT1, SERPINC1]
GO:0033028	myeloid cell apoptotic process	GO_BiologicalProcess_30.06.2015_15h14	0.0119548	[7]	Group259	11.1111	4	[ANXA1, APOH, ARF6, TCP1]
GO:0008356	asymmetric cell division	GO_BiologicalProcess_30.06.2015_15h14	0.0127994	[4]	Group208	15	3	[ACTR2, ACTR3B, RAB10]
GO:0045664	regulation of neuron differentiation	GO_BiologicalProcess_30.06.2015_15h14	0.0128004	[6, 7, 8, 9]	Group280	4.46429	20	[APOE, ARF6, CALR, CFL1, CIB1, DPYSL2, FN1, FYN, GDI1, GFAP, LPAR3, PAFAH1B1, PRKCSH, RAB11A, RAC1, RHOA, TRIM32, VIM, YWHAG, YWHAH]
GO:0010975	regulation of neuron projection development	GO_BiologicalProcess_30.06.2015_15h14	0.0128004	[5, 6, 7, 8, 9, 10, 11]	Group280	5.22648	15	[APOE, ARF6, CFL1, CIB1, DPYSL2, FN1, FYN, GDI1, GFAP, LPAR3, PAFAH1B1, PRKCSH, RAB11A, VIM, YWHAH]
GO:0022604	regulation of cell morphogenesis	GO_BiologicalProcess_30.06.2015_15h14	0.0128057	[4, 5, 6]	Group322	5.16529	25	[ANXA7, APOA1, APOE, ARPC2, CALR, CDC42, CFL1, CIB1, CORO1B, CTNNB1, DPYSL2, FLNA, FN1, FYN, GDI1, GLIPR2, GNA12, HEXB, LPAR3, MYH10, ODF2, PAFAH1B1, RAB11A, RAC1, YWHAH]
GO:0010720	positive regulation of cell development	GO_BiologicalProcess_30.06.2015_15h14	0.0128057	[4, 5, 6, 7]	Group322	4.4665	18	[APOA1, APOE, ARPC2, CALR, CDC42, CIB1, CTNNB1, FLNA, FN1, FYN, GFAP, GLIPR2, LPAR3, PAFAH1B1, RAB11A, RAC1, RHOA, TRIM32]
GO:0010769	regulation of cell morphogenesis involved in differentiation	GO_BiologicalProcess_30.06.2015_15h14	0.0128057	[5, 6, 7]	Group322	5.98007	18	[APOA1, APOE, ARPC2, CALR, CDC42, CFL1, CIB1, CTNNB1, DPYSL2, FLNA, FN1, GDI1, GLIPR2, LPAR3, PAFAH1B1, RAB11A, RAC1, YWHAH]
GO:0010770	positive regulation of cell morphogenesis involved in differentiation	GO_BiologicalProcess_30.06.2015_15h14	0.0128057	[4, 5, 6, 7, 8]	Group322	8.55263	13	[APOA1, ARPC2, CALR, CDC42, CIB1, CTNNB1, FLNA, FN1, GLIPR2, LPAR3, PAFAH1B1, RAB11A, RAC1]
GO:1903524	positive regulation of blood circulation	GO_BiologicalProcess_30.06.2015_15h14	0.0131899	[3, 4, 5, 6, 7]	Group164	7.69231	6	[ATP1A1, CAV1, FGA, FGB, FGG, TPM1]
GO:0010608	posttranscriptional regulation of gene expression	GO_BiologicalProcess_30.06.2015_15h14	0.0136887	[5, 6]	Group306	4.69208	16	[CAV1, EEF2, EIF2S1, EIF4A3, EIF5A, GAPDH, HNRNPD, KRT17, NPM1, PURA, RPL13A, RPS3, RPS9, S100A9, SND1, SRSF1]
GO:0006417	regulation of translation	GO_BiologicalProcess_30.06.2015_15h14	0.0136887	[5, 6, 7]	Group306	5.4902	14	[EEF2, EIF2S1, EIF4A3, EIF5A, GAPDH, HNRNPD, KRT17, NPM1, PURA, RPL13A, RPS3, RPS9, S100A9, SRSF1]
GO:0019079	viral genome replication	GO_BiologicalProcess_30.06.2015_15h14	0.0139831	[4, 5, 6]	Group124	7.59494	6	[LTF, PPIB, PPID, PPIH, STOM, VCP]
GO:0006575	cellular modified amino acid metabolic process	GO_BiologicalProcess_30.06.2015_15h14	0.0141056	[3, 4]	Group179	5.92105	9	[AHCY, ALDH5A1, ATP2B4, GSS, IDH1, MTHFD1, P4HB, PARK7, PRDX4]
GO:0000910	cytokinesis	GO_BiologicalProcess_30.06.2015_15h14	0.0141056	[4, 5]	Group209	5.92105	9	[ACTR2, ACTR3B, CDC42, MYH10, RAB11A, RALA, RALB, RHOA, SPTBN1]
GO:0042255	ribosome assembly	GO_BiologicalProcess_30.06.2015_15h14	0.0145936	[5, 6, 7]	Group016	6.79612	7	[RPL10L, RPL12, RPL3, RPL6, RPS14, RPS15, RPS19]
GO:2001233	regulation of apoptotic signaling pathway	GO_BiologicalProcess_30.06.2015_15h14	0.0148174	[4, 5, 6, 7]	Group301	4.34783	20	[CAV1, CLU, CTNNB1, ERP29, FGA, FGB, FGG, GSN, HSPB1, HSPH1, HYOU1, ITGA6, LGALS3, LMNA, P4HB, PARK7, RPS3, S100A9, TRIM32, VDAC2]
GO:2001234	negative regulation of apoptotic signaling pathway	GO_BiologicalProcess_30.06.2015_15h14	0.0148174	[4, 5, 6, 7, 8]	Group301	5.44747	14	[CLU, CTNNB1, FGA, FGB, FGG, HSPB1, HSPH1, HYOU1, ITGA6, LGALS3, LMNA, PARK7, TRIM32, VDAC2]
GO:0031647	regulation of protein stability	GO_BiologicalProcess_30.06.2015_15h14	0.0150601	[3]	Group282	5.55556	10	[APOA1, CALR, CDC42, CLU, FLNA, GAPDH, GSN, LAMP1, PARK7, PPIB]
GO:0050821	protein stabilization	GO_BiologicalProcess_30.06.2015_15h14	0.0150601	[4]	Group282	6.83761	8	[APOA1, CALR, CLU, FLNA, GAPDH, LAMP1, PARK7, PPIB]
GO:0007043	cell-cell junction assembly	GO_BiologicalProcess_30.06.2015_15h14	0.015668	[5]	Group198	7.40741	6	[ACTN4, CAV1, CD9, CTNNB1, PRKACA, RHOA]
GO:0051932	synaptic transmission, GABAergic	GO_BiologicalProcess_30.06.2015_15h14	0.0157487	[6, 7]	Group111	10.2564	4	[CA2, KIF5B, RAC1, STXBP1]
GO:0051168	nuclear export	GO_BiologicalProcess_30.06.2015_15h14	0.0164584	[7]	Group094	5.76923	9	[CALR, DDX39B, HNRNPA1, HSPA9, PARK7, PRKACA, RAN, RPS15, SFN]
GO:1902235	regulation of endoplasmic reticulum stress-induced intrinsic apoptotic signaling pathway	GO_BiologicalProcess_30.06.2015_15h14	0.0166678	[4, 5, 6, 7, 8, 9]	Group158	13.6364	3	[ERP29, HYOU1, PARK7]
GO:0010038	response to metal ion	GO_BiologicalProcess_30.06.2015_15h14	0.0176718	[4]	Group285	5.55556	11	[ANXA11, CAV1, CLIC4, FGA, FGB, FGG, GSS, IQGAP1, KRT10, PARK7, SEC31A]
GO:0051592	response to calcium ion	GO_BiologicalProcess_30.06.2015_15h14	0.0176718	[5]	Group285	8.73786	9	[ANXA11, CAV1, CLIC4, FGA, FGB, FGG, IQGAP1, KRT10, SEC31A]
GO:0042398	cellular modified amino acid biosynthetic process	GO_BiologicalProcess_30.06.2015_15h14	0.0186539	[4, 5]	Group019	9.7561	4	[ATP2B4, GSS, MTHFD1, PARK7]
GO:0035148	tube formation	GO_BiologicalProcess_30.06.2015_15h14	0.0190215	[3, 4, 5, 6]	Group318	4.9505	10	[CTNNB1, MTHFD1, PFN1, PODXL, PRKACA, PRKACB, RALA, RPS7, TEAD2, TGM2]
GO:0016331	morphogenesis of embryonic epithelium	GO_BiologicalProcess_30.06.2015_15h14	0.0190215	[4, 5, 6]	Group318	4.65116	10	[ALDH1A2, ALDH1A3, CTNNB1, MTHFD1, PFN1, PRKACA, PRKACB, RALA, RPS7, TEAD2]
GO:0001843	neural tube closure	GO_BiologicalProcess_30.06.2015_15h14	0.0190215	[5, 6, 7, 8, 9, 10, 11]	Group318	5.42636	7	[MTHFD1, PFN1, PRKACA, PRKACB, RALA, RPS7, TEAD2]
GO:0006909	phagocytosis	GO_BiologicalProcess_30.06.2015_15h14	0.0199637	[4, 5, 6]	Group188	5.92593	8	[AHSG, ANXA11, ANXA3, CALR, GSN, RAB7A, RAC1, TGM2]
GO:0031122	cytoplasmic microtubule organization	GO_BiologicalProcess_30.06.2015_15h14	0.0202227	[5, 6]	Group240	9.52381	4	[CIB1, KATNA1, PAFAH1B1, RAB11A]
GO:0042491	auditory receptor cell differentiation	GO_BiologicalProcess_30.06.2015_15h14	0.0202879	[5, 7, 8, 9, 10, 11]	Group021	7.93651	5	[ATP2B2, CLIC5, MYO6, PAFAH1B1, RAC1]
GO:0042273	ribosomal large subunit biogenesis	GO_BiologicalProcess_30.06.2015_15h14	0.0204835	[4, 5]	Group018	6.97674	6	[RPL10L, RPL12, RPL14, RPL3, RPL6, RPL7]
GO:0031589	cell-substrate adhesion	GO_BiologicalProcess_30.06.2015_15h14	0.0209498	[3]	Group248	4.63768	16	[ACTN1, APOA1, ARPC2, CALR, CD63, CDC42, CIB1, CTNNB1, FGA, FGB, FGG, FLNA, FN1, ITGA6, RAB1A, RAC1]
GO:0001961	positive regulation of cytokine-mediated signaling pathway	GO_BiologicalProcess_30.06.2015_15h14	0.0211196	[4, 5, 6, 7, 8]	Group262	12.5	3	[HPX, PAFAH1B1, TRIM32]
GO:0051650	establishment of vesicle localization	GO_BiologicalProcess_30.06.2015_15h14	0.0214221	[4, 5]	Group108	5.2381	11	[CANX, CTNNB1, DCTN1, KIF5B, PAFAH1B1, RAB11A, RAB1A, RAP1A, RAP1B, STXBP1, TMED10]
GO:0072659	protein localization to plasma membrane	GO_BiologicalProcess_30.06.2015_15h14	0.0214221	[5, 6]	Group139	5.2381	11	[ARF6, CAV1, CIB1, EHD3, EZR, KIF5B, RAB10, RAB11A, RAC1, SPTBN1, STXBP1]
GO:1903426	regulation of reactive oxygen species biosynthetic process	GO_BiologicalProcess_30.06.2015_15h14	0.0218704	[4, 5, 6]	Group163	9.30233	4	[ATP2B4, CAV1, CLU, PARK7]
GO:0000380	alternative mRNA splicing, via spliceosome	GO_BiologicalProcess_30.06.2015_15h14	0.0218704	[8, 9, 10, 11, 12]	Group177	9.30233	4	[HNRNPA1, HNRNPM, PTBP1, SRSF2]
GO:0001959	regulation of cytokine-mediated signaling pathway	GO_BiologicalProcess_30.06.2015_15h14	0.0226627	[4, 5, 6, 7]	Group256	6.81818	6	[APOA1, CAV1, HPX, HSP90AB1, PAFAH1B1, TRIM32]
GO:0051235	maintenance of location	GO_BiologicalProcess_30.06.2015_15h14	0.022677	[2, 3]	Group099	4.53258	16	[ALB, APOA1, APOB, APOE, CAV1, CDC42, CEP57L1, CLIC2, EHD1, FLNA, GSN, HEXB, HSPA5, TLN1, VPS13D, YWHAB]
GO:0043648	dicarboxylic acid metabolic process	GO_BiologicalProcess_30.06.2015_15h14	0.0229066	[6, 7]	Group035	7.69231	5	[ALDH5A1, IDH1, MDH1, MDH2, MTHFD1]
GO:0042026	protein refolding	GO_BiologicalProcess_30.06.2015_15h14	0.0235655	[6, 7]	Group012	12	3	[DNAJA1, HSPA2, HSPD1]
GO:0019068	virion assembly	GO_BiologicalProcess_30.06.2015_15h14	0.0235655	[4, 5, 6]	Group116	12	3	[APOE, PDCD6IP, RAB1A]
GO:0019430	removal of superoxide radicals	GO_BiologicalProcess_30.06.2015_15h14	0.0235655	[3, 5, 7, 8]	Group160	12	3	[APOA4, PARK7, PRDX2]
GO:1902743	regulation of lamellipodium organization	GO_BiologicalProcess_30.06.2015_15h14	0.0235978	[5, 6]	Group159	9.09091	4	[ARPC2, CAPZB, CORO1B, RAC1]
GO:0060249	anatomical structure homeostasis	GO_BiologicalProcess_30.06.2015_15h14	0.0240762	[4]	Group290	4.46927	16	[ACTB, ALB, CFL2, COL14A1, CROCC, CTNNB1, HSPB1, KRT1, LTF, MAK, PFKM, PLG, PROM1, PTH1R, RAC1, TRIM32]
GO:0001894	tissue homeostasis	GO_BiologicalProcess_30.06.2015_15h14	0.0240762	[4, 5]	Group290	5.07812	13	[ACTB, ALB, COL14A1, CROCC, CTNNB1, HSPB1, KRT1, LTF, MAK, PROM1, PTH1R, RAC1, TRIM32]
GO:0051051	negative regulation of transport	GO_BiologicalProcess_30.06.2015_15h14	0.0246115	[2, 3, 4, 5]	Group089	4.30622	18	[ANXA1, ANXA4, APOA1, APOE, CAV1, CLIC2, CRYAB, ERP29, FLNA, GDI1, HSPA5, LGALS3, PACSIN2, PARK7, PFKL, RAP1A, RAP1B, YWHAB]
GO:0043902	positive regulation of multi-organism process	GO_BiologicalProcess_30.06.2015_15h14	0.0251175	[2, 3, 4]	Group036	6.08696	7	[APOE, CIB1, PPIB, PPID, PPIH, RAB7A, STOM]
GO:0051146	striated muscle cell differentiation	GO_BiologicalProcess_30.06.2015_15h14	0.0251722	[5, 6]	Group288	4.59016	14	[ACTA1, ACTC1, ACTN1, CAPZB, CFL2, COL14A1, EHD1, KRT19, LMNA, MYH10, MYH11, MYOF, TPM1, WDR1]
GO:0055002	striated muscle cell development	GO_BiologicalProcess_30.06.2015_15h14	0.0251722	[5, 6, 7]	Group288	6.97674	12	[ACTA1, ACTC1, ACTN1, CAPZB, CFL2, COL14A1, KRT19, LMNA, MYH10, MYH11, TPM1, WDR1]
GO:0050819	negative regulation of coagulation	GO_BiologicalProcess_30.06.2015_15h14	0.0254056	[3, 4, 5]	Group080	8.88889	4	[ANXA5, APOE, APOH, PLG]
GO:0042176	regulation of protein catabolic process	GO_BiologicalProcess_30.06.2015_15h14	0.0266414	[4, 5, 6]	Group015	4.23529	18	[APOE, CDC42, CLU, FLNA, FYN, GNA12, HSP90AB1, PARK7, PRKACA, PSMC4, PSMC5, PSMC6, PSMD1, PSMD2, PSMD3, RAB7A, TRIM32, VCP]
GO:0034762	regulation of transmembrane transport	GO_BiologicalProcess_30.06.2015_15h14	0.0273428	[3, 4, 5, 6]	Group308	4.37018	17	[AHNAK, CA2, CAV1, CLIC1, CLIC2, CLIC4, CLIC5, CTNNB1, HSPA2, LGALS3, PARK7, STOM, VDAC1, VDAC2, WDR1, YWHAE, YWHAH]
GO:0043269	regulation of ion transport	GO_BiologicalProcess_30.06.2015_15h14	0.0273428	[4, 5, 6]	Group308	4.12186	23	[AHNAK, APOE, ATP1A1, ATP2B2, ATP4A, CA2, CAV1, CD63, CLIC1, CLIC2, CLIC4, CLIC5, CTNNB1, HSPA2, KIF5B, LGALS3, PARK7, STOM, VDAC1, VDAC2, WDR1, YWHAE, YWHAH]
GO:0034765	regulation of ion transmembrane transport	GO_BiologicalProcess_30.06.2015_15h14	0.0273428	[4, 5, 6, 7]	Group308	4.02145	15	[AHNAK, CAV1, CLIC1, CLIC2, CLIC4, CLIC5, CTNNB1, HSPA2, LGALS3, STOM, VDAC1, VDAC2, WDR1, YWHAE, YWHAH]
GO:1901888	regulation of cell junction assembly	GO_BiologicalProcess_30.06.2015_15h14	0.0287765	[3, 4, 5]	Group153	7.24638	5	[CAV1, PRKACA, RAC1, RAP1A, RAP1B]
GO:1902115	regulation of organelle assembly	GO_BiologicalProcess_30.06.2015_15h14	0.0287786	[3, 4, 5, 6]	Group156	6.45161	6	[GSN, NPM1, ODF2, PDCD6IP, RAB7A, RALB]
GO:0046716	muscle cell cellular homeostasis	GO_BiologicalProcess_30.06.2015_15h14	0.0288972	[4, 5]	Group058	11.1111	3	[CFL2, PFKM, PLG]
GO:0090313	regulation of protein targeting to membrane	GO_BiologicalProcess_30.06.2015_15h14	0.0288972	[4, 5, 6, 7, 8, 9]	Group146	11.1111	3	[CIB1, GDI1, STOM]
GO:0006518	peptide metabolic process	GO_BiologicalProcess_30.06.2015_15h14	0.0290559	[4, 5]	Group178	5.51724	8	[ALDH5A1, ANPEP, APOE, CLU, GSS, IDH1, NPEPPS, TMED10]
GO:0061045	negative regulation of wound healing	GO_BiologicalProcess_30.06.2015_15h14	0.0292652	[4, 5, 6, 7]	Group121	8.51064	4	[APOE, APOH, CD109, PLG]
GO:0032768	regulation of monooxygenase activity	GO_BiologicalProcess_30.06.2015_15h14	0.0292652	[5, 6]	Group252	8.51064	4	[APOE, ATP2B4, CAV1, PARK7]
GO:0060193	positive regulation of lipase activity	GO_BiologicalProcess_30.06.2015_15h14	0.0292652	[5, 6, 7]	Group289	8.51064	4	[APOA1, APOA4, APOH, ARF4]
GO:0051006	positive regulation of lipoprotein lipase activity	GO_BiologicalProcess_30.06.2015_15h14	0.0292652	[7, 8, 9]	Group289	25	3	[APOA1, APOA4, APOH]
GO:0071709	membrane assembly	GO_BiologicalProcess_30.06.2015_15h14	0.031782	[4, 5]	Group130	10.7143	3	[CAV1, PACSIN2, SPTBN1]
GO:0019731	antibacterial humoral response	GO_BiologicalProcess_30.06.2015_15h14	0.031782	[4, 5, 6, 7]	Group195	10.7143	3	[FGA, FGB, LTF]
GO:0034381	plasma lipoprotein particle clearance	GO_BiologicalProcess_30.06.2015_15h14	0.031782	[3, 4]	Group266	10.7143	3	[APOB, APOE, EHD1]
GO:0090002	establishment of protein localization to plasma membrane	GO_BiologicalProcess_30.06.2015_15h14	0.0319525	[5, 6, 7]	Group141	5.78512	7	[ARF6, CIB1, EHD3, EZR, KIF5B, RAB10, SPTBN1]
GO:0051224	negative regulation of protein transport	GO_BiologicalProcess_30.06.2015_15h14	0.0324383	[3, 4, 5, 6, 7]	Group096	5.10204	10	[ANXA1, ANXA4, APOA1, ERP29, FLNA, GDI1, HSPA5, PARK7, PFKL, YWHAB]
GO:0052547	regulation of peptidase activity	GO_BiologicalProcess_30.06.2015_15h14	0.0329179	[5, 6, 7]	Group314	4.25	17	[A2ML1, AHSG, CAV1, CD109, CRYAB, DNAJB6, FN1, GSN, ITIH2, ITIH4, PARK7, PEBP1, S100A9, SERPINA1, SERPINC1, SFN, VCP]
GO:0052548	regulation of endopeptidase activity	GO_BiologicalProcess_30.06.2015_15h14	0.0329179	[6, 7, 8]	Group314	4.06504	15	[A2ML1, AHSG, CD109, CRYAB, DNAJB6, GSN, ITIH2, ITIH4, PARK7, PEBP1, S100A9, SERPINA1, SERPINC1, SFN, VCP]
GO:0010951	negative regulation of endopeptidase activity	GO_BiologicalProcess_30.06.2015_15h14	0.0329179	[6, 7, 8, 9, 10]	Group314	5.35714	12	[A2ML1, AHSG, CD109, CRYAB, DNAJB6, ITIH2, ITIH4, PARK7, PEBP1, SERPINA1, SERPINC1, SFN]
GO:0006887	exocytosis	GO_BiologicalProcess_30.06.2015_15h14	0.0329709	[4, 5, 6, 7]	Group284	4.39883	15	[ANXA3, FGA, FGB, FGG, LAMP1, MYH10, PDCD6IP, RAB10, RAB11A, RAB7A, RALA, RAP1A, RAP1B, STXBP1, TMED10]
GO:0017157	regulation of exocytosis	GO_BiologicalProcess_30.06.2015_15h14	0.0329709	[4, 5, 6, 7, 8]	Group284	5.69948	11	[FGA, FGB, FGG, LAMP1, PDCD6IP, RAB10, RAB7A, RALA, RAP1A, RAP1B, STXBP1]
GO:1903729	regulation of plasma membrane organization	GO_BiologicalProcess_30.06.2015_15h14	0.035519	[4, 5, 6]	Group298	6.84932	5	[ARF6, CIB1, EZR, KIF5B, S100A9]
GO:0090004	positive regulation of establishment of protein localization to plasma membrane	GO_BiologicalProcess_30.06.2015_15h14	0.035519	[5, 6, 7, 8, 9]	Group298	12.9032	4	[ARF6, CIB1, EZR, KIF5B]
GO:0003341	cilium movement	GO_BiologicalProcess_30.06.2015_15h14	0.0356718	[5]	Group031	8	4	[DNAH5, NME7, RSPH4A, RSPH9]
GO:0044782	cilium organization	GO_BiologicalProcess_30.06.2015_15h14	0.0359734	[4, 5]	Group315	4.26357	11	[ACTR2, DYNC2H1, DYNLL1, FLNA, IFT81, NME7, ODF2, RSPH1, RSPH4A, RSPH9, WDR35]
GO:0042384	cilium assembly	GO_BiologicalProcess_30.06.2015_15h14	0.0359734	[4, 5, 6, 7, 8]	Group315	4.12844	9	[ACTR2, DYNC2H1, FLNA, IFT81, ODF2, RSPH1, RSPH4A, RSPH9, WDR35]
GO:0060271	cilium morphogenesis	GO_BiologicalProcess_30.06.2015_15h14	0.0359734	[5, 6, 7]	Group315	4.6332	12	[ACTR2, ACTR3B, DYNC2H1, DYNLL1, FLNA, GSN, IFT81, ODF2, RSPH1, RSPH4A, RSPH9, WDR35]
GO:0008380	RNA splicing	GO_BiologicalProcess_30.06.2015_15h14	0.0361192	[6, 7, 8]	Group210	4.81928	12	[AHNAK, DDX1, DDX39B, EIF4A3, HNRNPA1, HNRNPA2B1, HNRNPM, LGALS3, PTBP1, SNRPD2, SRSF1, SRSF2]
GO:0086009	membrane repolarization	GO_BiologicalProcess_30.06.2015_15h14	0.0379733	[4, 5, 6, 7]	Group140	7.84314	4	[ATP1A1, CAV1, WDR1, YWHAE]
GO:0010762	regulation of fibroblast migration	GO_BiologicalProcess_30.06.2015_15h14	0.037985	[5, 6, 7, 8]	Group011	10	3	[CORO1C, GNA12, RAC1]
GO:0031345	negative regulation of cell projection organization	GO_BiologicalProcess_30.06.2015_15h14	0.0384493	[4, 5, 6]	Group311	8.16327	8	[APOE, CAPZB, CIB1, GDI1, GFAP, PRKCSH, VIM, YWHAH]
GO:0051961	negative regulation of nervous system development	GO_BiologicalProcess_30.06.2015_15h14	0.0384493	[3, 4, 5, 6, 7]	Group311	4.54545	11	[APOE, CALR, CIB1, CTNNB1, GDI1, GFAP, PRKACA, PRKACB, PRKCSH, VIM, YWHAH]
GO:0050768	negative regulation of neurogenesis	GO_BiologicalProcess_30.06.2015_15h14	0.0384493	[4, 5, 6, 7, 8, 9]	Group311	4.12844	9	[APOE, CALR, CIB1, CTNNB1, GDI1, GFAP, PRKCSH, VIM, YWHAH]
GO:0007265	Ras protein signal transduction	GO_BiologicalProcess_30.06.2015_15h14	0.0398459	[6, 7]	Group205	4.16667	18	[APOA1, APOE, ARF6, ARHGDIA, EPS8L1, GDI1, GNA12, RAB10, RAB11A, RAB1A, RAB1B, RAB5B, RAB5C, RAB7A, RALA, RALB, RAP1A, RAP1B]
GO:0090150	establishment of protein localization to membrane	GO_BiologicalProcess_30.06.2015_15h14	0.0398713	[4, 5, 6]	Group144	4.65116	12	[ARF6, CIB1, EHD3, EZR, GDI1, HSPA4, KIF5B, RAB10, RAB11A, RPS15A, SPTBN1, STOM]
GO:0030521	androgen receptor signaling pathway	GO_BiologicalProcess_30.06.2015_15h14	0.040358	[6, 7]	Group232	7.69231	4	[DNAJA1, FKBP4, PARK7, PHB]
GO:0006979	response to oxidative stress	GO_BiologicalProcess_30.06.2015_15h14	0.0405328	[3]	Group190	4.47284	14	[APOA4, APOE, CRYAB, HSPB1, HSPH1, IDH1, P4HB, PARK7, PPP2CB, PRDX2, PRDX6, PSMB5, TPM1, TXNL1]
GO:0043534	blood vessel endothelial cell migration	GO_BiologicalProcess_30.06.2015_15h14	0.0411644	[7, 8, 9]	Group030	6.57895	5	[APOA1, APOE, CIB1, HSPB1, SH3BGRL3]
GO:0019915	lipid storage	GO_BiologicalProcess_30.06.2015_15h14	0.0411644	[3, 4]	Group212	6.57895	5	[APOA1, APOB, CAV1, EHD1, HEXB]
GO:0051817	modification of morphology or physiology of other organism involved in symbiotic interaction	GO_BiologicalProcess_30.06.2015_15h14	0.0411644	[3, 4]	Group287	6.57895	5	[ALB, APOE, LTF, PPIB, STOM]
GO:0044788	modulation by host of viral process	GO_BiologicalProcess_30.06.2015_15h14	0.0411644	[5, 6]	Group287	21.0526	4	[APOE, LTF, PPIB, STOM]
GO:0000028	ribosomal small subunit assembly	GO_BiologicalProcess_30.06.2015_15h14	0.0413006	[5, 6, 7, 8]	Group001	9.67742	3	[RPS14, RPS15, RPS19]
GO:0007160	cell-matrix adhesion	GO_BiologicalProcess_30.06.2015_15h14	0.0413046	[4]	Group200	4.80769	10	[ACTN1, CD63, CIB1, CTNNB1, FGA, FGB, FGG, FN1, ITGA6, RAC1]
GO:0043603	cellular amide metabolic process	GO_BiologicalProcess_30.06.2015_15h14	0.0414651	[4]	Group033	4.5977	12	[ALDH5A1, ANPEP, APOE, CLU, GSS, HEXB, IDH1, MTHFD1, NPEPPS, PGAM1, PGAM2, TMED10]
GO:0032886	regulation of microtubule-based process	GO_BiologicalProcess_30.06.2015_15h14	0.0428126	[3, 4]	Group292	5.17241	9	[CAPZB, CDC42, CIB1, CTNNB1, LAMP1, NEFH, NPM1, PAFAH1B1, PDCD6IP]
GO:0070507	regulation of microtubule cytoskeleton organization	GO_BiologicalProcess_30.06.2015_15h14	0.0428126	[4, 5, 6, 7]	Group292	4.92958	7	[CAPZB, CDC42, CIB1, CTNNB1, NPM1, PAFAH1B1, PDCD6IP]
GO:0033059	cellular pigmentation	GO_BiologicalProcess_30.06.2015_15h14	0.0428259	[3]	Group307	7.54717	4	[CD63, DCTN1, RAB11A, RAB1A]
GO:0032402	melanosome transport	GO_BiologicalProcess_30.06.2015_15h14	0.0428259	[5, 6, 7, 8]	Group307	11.5385	3	[DCTN1, RAB11A, RAB1A]
GO:0048588	developmental cell growth	GO_BiologicalProcess_30.06.2015_15h14	0.0443697	[3, 4, 5, 6]	Group310	5.38462	7	[APOE, COL14A1, DPYSL2, FN1, IQGAP1, LPAR3, RAB11A]
GO:0061387	regulation of extent of cell growth	GO_BiologicalProcess_30.06.2015_15h14	0.0443697	[4, 5, 6]	Group310	6.57895	5	[APOE, DPYSL2, FN1, LPAR3, RAB11A]
GO:1990138	neuron projection extension	GO_BiologicalProcess_30.06.2015_15h14	0.0443697	[4, 5, 6, 7, 8, 9, 11, 12]	Group310	5.05051	5	[APOE, DPYSL2, FN1, IQGAP1, RAB11A]
GO:0051220	cytoplasmic sequestering of protein	GO_BiologicalProcess_30.06.2015_15h14	0.044757	[4, 5, 6, 7, 8]	Group095	9.375	3	[FLNA, HSPA5, YWHAB]
GO:0055075	potassium ion homeostasis	GO_BiologicalProcess_30.06.2015_15h14	0.044757	[8]	Group114	9.375	3	[ATP12A, ATP1A1, ATP1A3]
GO:0097061	dendritic spine organization	GO_BiologicalProcess_30.06.2015_15h14	0.044757	[4]	Group147	9.375	3	[APOE, CFL1, PAFAH1B1]
GO:0007044	cell-substrate junction assembly	GO_BiologicalProcess_30.06.2015_15h14	0.0452127	[5]	Group199	6.41026	5	[ACTN1, FN1, PLEC, RAC1, TLN1]
GO:0010634	positive regulation of epithelial cell migration	GO_BiologicalProcess_30.06.2015_15h14	0.04945	[3, 4, 5, 6, 7, 8, 9]	Group260	5.66038	6	[ANXA3, CIB1, GLIPR2, HSPB1, PFN1, RAB11A]
GO:0006413	translational initiation	GO_BiologicalProcess_30.06.2015_15h14	0.0513383	[3, 6, 7]	Group149	5.60748	6	[EIF2S1, EIF3I, EIF4A1, EIF4A2, NPM1, RPL13A]
GO:0042133	neurotransmitter metabolic process	GO_BiologicalProcess_30.06.2015_15h14	0.0520845	[3, 4]	Group014	8.82353	3	[ALDH5A1, ALDH9A1, SLC44A4]
GO:0045806	negative regulation of endocytosis	GO_BiologicalProcess_30.06.2015_15h14	0.0520845	[3, 4, 5, 6, 7]	Group049	8.82353	3	[CAV1, LGALS3, PACSIN2]
GO:0030100	regulation of endocytosis	GO_BiologicalProcess_30.06.2015_15h14	0.0528714	[4, 5, 6]	Group228	4.83871	9	[ACTN4, AHSG, CALR, CAV1, CD63, LGALS3, PACSIN2, RAB5B, RAB5C]
GO:0043297	apical junction assembly	GO_BiologicalProcess_30.06.2015_15h14	0.0535284	[6]	Group026	7.01754	4	[ACTN4, CTNNB1, PRKACA, RHOA]
GO:0031988	membrane-bounded vesicle	GO_CellularComponent_30.06.2015_15h14	1.83784e-136	[3]	Group092	9.4958	339	[A1BG, A2ML1, ACAT1, ACLY, ACTA1, ACTA2, ACTB, ACTC1, ACTG2, ACTN1, ACTN4, ACTR2, ACTR3B, AFM, AGRN, AHCY, AHNAK, AHSG, AK1, AKR1A1, ALB, ALDH1A1, ALDH1A3, ALDH3A2, ALDH9A1, ALDOB, ALDOC, ALPL, ANPEP, ANXA1, ANXA11, ANXA3, ANXA4, ANXA5, ANXA6, ANXA7, APOA1, APOA4, APOB, APOE, APOH, ARF1, ARF4, ARF5, ARF6, ARHGDIA, ARPC1A, ARPC1B, ARPC2, ARPC4, ATP1A1, ATP2B1, ATP2B2, ATP6V1A, CA2, CALR, CAND1, CA…
GO:0070062	extracellular exosome	GO_CellularComponent_30.06.2015_15h14	1.83784e-136	[3, 4, 5]	Group092	10.8558	326	[A1BG, A2ML1, ACAT1, ACLY, ACTA1, ACTA2, ACTB, ACTC1, ACTG2, ACTN1, ACTN4, ACTR2, ACTR3B, AFM, AGRN, AHCY, AHNAK, AHSG, AK1, AKR1A1, ALB, ALDH1A1, ALDH1A3, ALDH3A2, ALDH9A1, ALDOB, ALDOC, ALPL, ANPEP, ANXA1, ANXA11, ANXA3, ANXA4, ANXA5, ANXA6, ANXA7, APOA1, APOA4, APOB, APOE, APOH, ARF1, ARF4, ARF5, ARF6, ARHGDIA, ARPC1A, ARPC1B, ARPC2, ARPC4, ATP1A1, ATP2B1, ATP2B2, ATP6V1A, CA2, CALR, CAND1, CA…
GO:0043232	intracellular non-membrane-bounded organelle	GO_CellularComponent_30.06.2015_15h14	7.60355e-30	[3, 4, 5, 6]	Group011	5.26706	213	[ACTA1, ACTA2, ACTB, ACTC1, ACTG2, ACTN1, ACTN3, ACTN4, ACTR2, ACTR3B, AHNAK, ALDOB, ANXA11, APOB, ARF1, ARPC1A, ARPC1B, ARPC2, ARPC4, ATP2B4, CAPG, CAPZA1, CAPZA2, CAPZB, CCT2, CCT3, CCT4, CCT5, CCT6A, CCT8, CDC42, CFL1, CFL2, CIB1, CKAP4, CLIC4, CLIC5, CLTCL1, CORO1B, CORO1C, CROCC, CRYAB, CTNNB1, DCTN1, DDX1, DES, DNAH5, DNAH9, DNAJB6, DPYSL2, DSTN, DYNC1H1, DYNC2H1, DYNLL1, EEF1D, EHD1, EIF2S…
GO:0005856	cytoskeleton	GO_CellularComponent_30.06.2015_15h14	3.3502e-35	[4, 5, 6, 7]	Group089	7.55303	146	[ACTA1, ACTA2, ACTB, ACTC1, ACTG2, ACTN1, ACTN4, ACTR2, ACTR3B, AHNAK, ALDOB, ANXA11, APOB, ARPC1A, ARPC1B, ARPC2, ARPC4, CAPG, CAPZA1, CAPZA2, CAPZB, CCT2, CCT3, CCT4, CCT5, CCT6A, CCT8, CDC42, CFL1, CFL2, CIB1, CLIC4, CLIC5, CLTCL1, CORO1B, CORO1C, CROCC, CTNNB1, DCTN1, DES, DNAH5, DNAH9, DPYSL2, DSTN, DYNC1H1, DYNC2H1, DYNLL1, EZR, FLNA, FLNB, FYN, GAPDH, GFAP, GNAI1, GNAI2, GNAI3, GSN, HNRNPA…
GO:0044430	cytoskeletal part	GO_CellularComponent_30.06.2015_15h14	3.3502e-35	[3, 4, 5, 6, 7, 8]	Group089	8.62186	127	[ACTA1, ACTC1, ACTG2, ACTN1, ACTN4, ACTR2, ACTR3B, ALDOB, ANXA11, ARPC1A, ARPC1B, ARPC2, ARPC4, CAPG, CAPZA1, CAPZA2, CAPZB, CCT2, CCT3, CCT4, CCT5, CCT6A, CCT8, CDC42, CIB1, CLIC4, CLTCL1, CORO1B, CROCC, CTNNB1, DCTN1, DES, DNAH5, DNAH9, DPYSL2, DSTN, DYNC1H1, DYNC2H1, DYNLL1, EZR, FLNA, FLNB, FYN, GFAP, GNAI1, GNAI2, GNAI3, GSN, HSPB1, HSPH1, IFT81, IQGAP1, IQGAP2, KATNA1, KIF5B, KRT1, KRT10, K…
GO:0005829	cytosol	GO_CellularComponent_30.06.2015_15h14	2.69205e-17	[4, 5, 6, 7]	Group032	6.27803	98	[ACTB, AHCY, AHNAK, AKR1A1, ALDH9A1, ANXA7, ARF1, ARF4, ATP2B2, ATP6V1A, CA2, CALR, CAPN1, CAPNS1, CAV1, CCT2, CCT3, CCT4, CCT5, CCT6A, CCT8, CLIC4, CLU, CRYAB, CTNNB1, DNAJA1, DNAJB6, DPYSL2, DYNLL1, EEA1, ENO3, EZR, GAPDH, HSP90B1, HSPA2, HSPA4, HSPA4L, HSPH1, IDH1, MTHFD1, NME2, NME3, PACSIN2, PARK7, PDCD6IP, PFKL, PFKM, PGAM1, PGAM2, PRDX4, PSMC4, PSMC5, PSMC6, RAB1A, RAC1, RAP1B, RPL10A, RPL…
GO:0042995	cell projection	GO_CellularComponent_30.06.2015_15h14	9.62831e-14	[2, 3]	Group008	5.79151	90	[ACTA2, ACTC1, ACTG2, ACTN1, ACTN3, ACTN4, ACTR3B, AK1, ARF4, ARF6, ATP1A1, ATP2B2, ATP6V1A, CAP2, CAPZA2, CAPZB, CAV1, CDC42, CIB1, CLIC4, CLIC5, CLU, CORO1B, CRMP1, CROCC, CTNNB1, DNAH5, DNAH9, DPYSL2, DYNC1H1, DYNC2H1, DYNLL1, EEA1, EPS8L1, EZR, FLNB, GAPDHS, GFAP, GNA12, GNAT1, GNB1, GPM6A, GSN, IFT81, IQGAP1, IQGAP2, KATNA1, KIF5B, LPAR3, MAK, MSN, MYH10, MYH14, MYO1D, MYO6, NEFH, NME2, NME7…
GO:0005912	adherens junction	GO_CellularComponent_30.06.2015_15h14	3.9741e-36	[3]	Group097	14.1818	78	[ACTB, ACTC1, ACTN1, ACTN4, ACTR2, ACTR3B, AHNAK, ANXA1, ANXA5, ANXA6, ARF1, ARF6, ARPC1B, ARPC2, CALR, CAPN1, CAV1, CD9, CDC42, CFL1, CORO1B, CORO1C, CTNNB1, DES, EHD3, EZR, FLNA, FLNB, GDI2, GNA12, GNB2, GSN, HSP90B1, HSPA5, HSPA9, HSPB1, HYOU1, IQGAP1, ITGA6, LAP3, MSN, NME2, NPM1, P4HB, PACSIN2, PDCD6IP, PFN1, PLEC, PPIB, PRKAR2A, RAB10, RAC1, RALA, RDX, RHOA, RPL10A, RPL18, RPL23, RPS11, RPS…
GO:0005615	extracellular space	GO_CellularComponent_30.06.2015_15h14	7.76261e-14	[2, 3]	Group068	6.2954	78	[A1BG, A2ML1, ACTA1, ACTA2, ACTB, ACTC1, ACTG2, ACTN1, ACTN4, AFM, AFP, AGRN, AHSG, AKR1A1, ALB, ANPEP, ANXA1, ANXA5, APOA1, APOA4, APOB, APOE, APOH, ATP4A, CALR, CD109, CD5L, CD9, CFL1, CFL2, CKB, CLU, COL14A1, COPA, CTSD, DNPEP, ENO3, EZR, FABP3, FGA, FGB, FGG, FN1, GC, GNB2, GSN, HPX, HSPA2, HSPB1, ITIH2, ITIH4, KRT1, KRT10, KRT2, KRT35, KRT78, KRT9, LGALS3, LIPI, LTF, MDH1, MSN, PFN1, PLTP, P…
GO:0005925	focal adhesion	GO_CellularComponent_30.06.2015_15h14	3.9741e-36	[4, 5]	Group097	16.777	76	[ACTB, ACTC1, ACTN1, ACTN4, ACTR2, ACTR3B, AHNAK, ANXA1, ANXA5, ANXA6, ARF1, ARF6, ARPC1B, ARPC2, CALR, CAPN1, CAV1, CD9, CDC42, CFL1, CORO1B, CORO1C, CTNNB1, EHD3, EZR, FLNA, FLNB, GDI2, GNA12, GNB2, GSN, HSP90B1, HSPA5, HSPA9, HSPB1, HYOU1, IQGAP1, ITGA6, LAP3, MSN, NME2, NPM1, P4HB, PACSIN2, PDCD6IP, PFN1, PLEC, PPIB, PRKAR2A, RAB10, RAC1, RALA, RDX, RHOA, RPL10A, RPL18, RPL23, RPS11, RPS15, R…
GO:0030529	ribonucleoprotein complex	GO_CellularComponent_30.06.2015_15h14	1.34291e-15	[2, 3, 4, 5]	Group078	7.35608	69	[ACTB, ACTN4, CALR, CDC42, DDX1, DDX39B, EEF2, EFTUD2, EIF2S1, EIF4A3, HNRNPA1, HNRNPA2B1, HNRNPA3, HNRNPD, HNRNPM, HNRNPR, IQGAP1, LGALS3, NCL, NPM1, PABPC4, PPIH, PSMA2, PSMA6, RAC1, RPL10A, RPL10L, RPL12, RPL13, RPL13A, RPL14, RPL15, RPL18, RPL18A, RPL22, RPL23, RPL27, RPL3, RPL32, RPL34, RPL4, RPL6, RPL7, RPL7A, RPLP0, RPLP2, RPS11, RPS14, RPS15, RPS15A, RPS16, RPS18, RPS19, RPS2, RPS23, RPS2…
GO:0015630	microtubule cytoskeleton	GO_CellularComponent_30.06.2015_15h14	3.98385e-09	[5, 6, 7, 8]	Group057	5.53663	65	[ALDOB, ANXA11, CAPG, CCT2, CCT3, CCT4, CCT5, CCT6A, CCT8, CDC42, CIB1, CLIC4, CLTCL1, CROCC, CTNNB1, DCTN1, DNAH5, DNAH9, DPYSL2, DYNC1H1, DYNC2H1, DYNLL1, EZR, GAPDH, GNAI1, GNAI2, GNAI3, HSPB1, HSPH1, IFT81, IQGAP1, IQGAP2, KATNA1, KIF5B, MAK, MDH1, MYH10, NME7, NPM1, NUMA1, ODF2, PAFAH1B1, POC5, PRKACA, PRKACB, PRKAR2A, PSMB5, RAB11A, RAN, RPS3, SPAG6, SPTAN1, TCP1, TEKT1, TLN1, TUBA4A, TUBA8…
GO:0044445	cytosolic part	GO_CellularComponent_30.06.2015_15h14	1.17999e-15	[4, 5, 6, 7, 8]	Group103	11.5108	48	[CCT2, CCT3, CCT4, CCT5, CCT6A, CCT8, ENO3, PFKL, PFKM, PSMC4, PSMC5, PSMC6, RPL10A, RPL10L, RPL12, RPL13, RPL13A, RPL14, RPL15, RPL18, RPL18A, RPL22, RPL23, RPL27, RPL3, RPL32, RPL34, RPL4, RPL6, RPL7, RPS11, RPS14, RPS15, RPS15A, RPS16, RPS18, RPS19, RPS2, RPS23, RPS27A, RPS3, RPS3A, RPS4X, RPS6, RPS7, RPS8, RPS9, TCP1]
GO:0031410	cytoplasmic vesicle	GO_CellularComponent_30.06.2015_15h14	7.40415e-07	[3, 4, 5, 6, 7]	Group100	5.4732	48	[ANXA11, ANXA3, ANXA7, APOA1, ARF6, ATP1A1, CANX, CAPZB, CAV1, CCT6A, CD63, CLTC, CLTCL1, CLU, COPA, COPB1, COPB2, COPG1, COPG2, CTSD, EEA1, EHD1, EHD3, FGA, FGB, FGG, HEXB, HSP90B1, KIF5B, LAMP1, LRBA, LTF, MYO6, MYOF, PSMC5, RAB10, RAB11A, RAB1A, RAB5B, RAB5C, RAB7A, RAC1, RALA, RAN, SEC31A, STXBP1, TCP1, TMED10]
GO:0015629	actin cytoskeleton	GO_CellularComponent_30.06.2015_15h14	1.20518e-14	[5, 6, 7, 8]	Group056	9.52381	46	[ACTA1, ACTA2, ACTC1, ACTG2, ACTN1, ACTN4, ACTR2, ACTR3B, AHNAK, APOB, ARPC1A, ARPC1B, ARPC2, ARPC4, CAPZA1, CAPZA2, CAPZB, CFL1, CFL2, CLIC5, CORO1B, CORO1C, CROCC, DCTN1, DSTN, EZR, FLNA, FLNB, FYN, GSN, IQGAP1, IQGAP2, KRT19, MYH10, MYH11, MYH14, MYL9, MYO1D, MYO6, RAC1, SPTAN1, SPTBN1, TPM1, TPM3, TPM4, TRIM32]
GO:0016023	cytoplasmic membrane-bounded vesicle	GO_CellularComponent_30.06.2015_15h14	7.40415e-07	[4, 5, 6, 7, 8]	Group100	5.82147	45	[ANXA11, ANXA3, ANXA7, APOA1, ARF6, ATP1A1, CANX, CAPZB, CAV1, CCT6A, CD63, CLTC, CLTCL1, CLU, COPA, COPB1, COPB2, COPG1, COPG2, CTSD, EHD1, EHD3, FGA, FGB, FGG, HEXB, HSP90B1, KIF5B, LAMP1, LRBA, LTF, MYO6, RAB10, RAB11A, RAB1A, RAB5B, RAB5C, RAB7A, RAC1, RALA, RAN, SEC31A, STXBP1, TCP1, TMED10]
GO:0005840	ribosome	GO_CellularComponent_30.06.2015_15h14	1.17999e-15	[3, 4, 5, 6, 7]	Group103	8.6758	38	[EIF2S1, RPL10A, RPL10L, RPL12, RPL13, RPL13A, RPL14, RPL15, RPL18, RPL18A, RPL22, RPL23, RPL27, RPL3, RPL32, RPL34, RPL4, RPL6, RPL7, RPLP0, RPLP2, RPS11, RPS14, RPS15, RPS15A, RPS16, RPS18, RPS19, RPS2, RPS23, RPS27A, RPS3, RPS3A, RPS4X, RPS6, RPS7, RPS8, RPS9]
GO:0044463	cell projection part	GO_CellularComponent_30.06.2015_15h14	5.05869e-05	[2, 3, 4]	Group018	5.13889	37	[AK1, ARF4, ARF6, ATP1A1, CAP2, CIB1, CROCC, CTNNB1, DNAH5, DNAH9, DYNC2H1, EEA1, EPS8L1, EZR, GAPDHS, GNA12, GPM6A, IFT81, IQGAP1, KIF5B, MYH10, MYH14, NEFH, NME7, ODF2, PFKM, PODXL, PRKACA, PRKACB, PROM1, PRPH, RAC1, RPS3, SPTBN1, TPM1, TUBB4A, WDR35]
GO:0045111	intermediate filament cytoskeleton	GO_CellularComponent_30.06.2015_15h14	5.29806e-19	[5, 6, 7, 8]	Group091	16.2162	36	[CCT8, DES, GFAP, HNRNPA1, KRT1, KRT10, KRT14, KRT17, KRT18, KRT19, KRT2, KRT20, KRT222, KRT23, KRT24, KRT25, KRT3, KRT32, KRT35, KRT37, KRT4, KRT5, KRT7, KRT71, KRT72, KRT74, KRT78, KRT79, KRT8, KRT84, KRT9, LMNA, NEFH, PLEC, PRPH, VIM]
GO:0031252	cell leading edge	GO_CellularComponent_30.06.2015_15h14	3.66464e-14	[2, 3]	Group082	11.8243	35	[ACTA2, ACTC1, ACTG2, ACTN1, ACTR3B, ARF1, ARF4, ARF6, ARPC2, CAPZB, CDC42, CIB1, CORO1B, CTNNB1, DCTN1, EPS8L1, EZR, GSN, IQGAP1, IQGAP2, MYO6, NME2, PAFAH1B1, PODXL, RAC1, RDX, RHOA, RPS3, S100A11, SCYL3, SH3BGRL3, SPTBN1, TLN1, TPM1, VIM]
GO:0022626	cytosolic ribosome	GO_CellularComponent_30.06.2015_15h14	1.17999e-15	[4, 5, 6, 7, 8, 9]	Group103	11.4754	35	[RPL10A, RPL10L, RPL12, RPL13, RPL13A, RPL14, RPL15, RPL18, RPL18A, RPL22, RPL23, RPL27, RPL3, RPL32, RPL34, RPL4, RPL6, RPL7, RPS11, RPS14, RPS15, RPS15A, RPS16, RPS18, RPS19, RPS2, RPS23, RPS27A, RPS3, RPS3A, RPS4X, RPS6, RPS7, RPS8, RPS9]
GO:0044391	ribosomal subunit	GO_CellularComponent_30.06.2015_15h14	1.17999e-15	[3, 4, 5, 6, 7, 8]	Group103	9.69529	35	[RPL10A, RPL10L, RPL12, RPL13, RPL13A, RPL14, RPL15, RPL18, RPL18A, RPL22, RPL23, RPL27, RPL3, RPL32, RPL34, RPL4, RPL6, RPL7, RPS11, RPS14, RPS15, RPS15A, RPS16, RPS18, RPS19, RPS2, RPS23, RPS27A, RPS3, RPS3A, RPS4X, RPS6, RPS7, RPS8, RPS9]
GO:0005815	microtubule organizing center	GO_CellularComponent_30.06.2015_15h14	7.47858e-05	[4, 5, 6, 7, 8, 9]	Group094	5.23952	35	[ALDOB, CAPG, CCT4, CCT5, CCT8, CDC42, CIB1, CLIC4, CROCC, CTNNB1, DCTN1, DYNC1H1, DYNLL1, EZR, GNAI1, GNAI2, GNAI3, IFT81, KATNA1, KIF5B, MAK, MDH1, NME7, NPM1, ODF2, PAFAH1B1, POC5, PRKACA, PRKACB, PRKAR2A, PSMB5, RAN, TCP1, TLN1, WDR35]
GO:0072562	blood microparticle	GO_CellularComponent_30.06.2015_15h14	2.24104e-26	[2, 3, 4]	Group025	29.7297	33	[A1BG, ACTA1, ACTB, ACTC1, ACTG2, AFM, AHSG, ALB, ANXA5, APOA1, APOA4, APOE, CD5L, CLU, DNPEP, FGA, FGB, FGG, FN1, GC, GSN, HPX, HSPA2, ITIH2, ITIH4, KRT1, MSN, PFN1, PSMC5, SERPINC1, SLC4A1, STOM, YWHAZ]
GO:0005882	intermediate filament	GO_CellularComponent_30.06.2015_15h14	5.29806e-19	[3, 4, 5, 6, 7, 8, 9]	Group091	21.1538	33	[DES, GFAP, KRT1, KRT10, KRT14, KRT17, KRT18, KRT19, KRT2, KRT20, KRT222, KRT23, KRT24, KRT25, KRT3, KRT32, KRT35, KRT37, KRT4, KRT5, KRT7, KRT71, KRT72, KRT74, KRT78, KRT79, KRT8, KRT84, KRT9, LMNA, NEFH, PRPH, VIM]
GO:0098589	membrane region	GO_CellularComponent_30.06.2015_15h14	0.00114842	[2, 3]	Group095	4.64441	32	[AHNAK, AKR1A1, ARF4, ARF6, ATP12A, ATP1A1, ATP2B2, ATP6V1A, CAV1, CLTC, CLTCL1, CORO1C, CTNNB1, EPS8L1, EZR, FN1, FYN, GNA12, ITGA6, MSN, MYOF, PACSIN2, PFKM, PODXL, PROM1, PRPH, RAC1, RPS3, SLC4A1, SPTBN1, STOM, TPM1]
GO:0005929	cilium	GO_CellularComponent_30.06.2015_15h14	1.54958e-05	[2, 3, 4]	Group048	6	30	[AK1, ATP2B2, CAV1, CROCC, DNAH5, DNAH9, DYNC2H1, DYNLL1, EZR, GAPDHS, GNAT1, GNB1, IFT81, KIF5B, MAK, NME7, ODF2, PAFAH1B1, PFKM, PKHD1L1, PRKACA, PRKACB, PROM1, PRPH, RAB10, RSPH1, TEKT1, TSGA10, TUBB4A, WDR35]
GO:0005813	centrosome	GO_CellularComponent_30.06.2015_15h14	7.47858e-05	[4, 5, 6, 7, 8, 9, 10]	Group094	5.03356	30	[ALDOB, CAPG, CCT4, CCT5, CCT8, CIB1, CLIC4, CROCC, CTNNB1, DCTN1, DYNC1H1, DYNLL1, GNAI1, GNAI2, GNAI3, IFT81, KATNA1, MAK, MDH1, NME7, NPM1, ODF2, POC5, PRKACA, PRKACB, PRKAR2A, PSMB5, RAN, TCP1, WDR35]
GO:0005874	microtubule	GO_CellularComponent_30.06.2015_15h14	3.76964e-09	[3, 4, 5, 6, 7, 8, 9]	Group038	9.03427	29	[CCT2, CCT3, CCT4, CCT5, CCT6A, CCT8, DCTN1, DPYSL2, DYNC1H1, DYNC2H1, HSPH1, IQGAP1, IQGAP2, KATNA1, KIF5B, NUMA1, PAFAH1B1, RAB11A, TCP1, TEKT1, TUBA4A, TUBA8, TUBAL3, TUBB, TUBB1, TUBB2B, TUBB4A, TUBB4B, TUBB6]
GO:0098590	plasma membrane region	GO_CellularComponent_30.06.2015_15h14	0.00114842	[3, 4, 5, 6]	Group095	4.83005	27	[AKR1A1, ARF4, ARF6, ATP12A, ATP1A1, ATP2B2, ATP6V1A, CAV1, CORO1C, CTNNB1, EPS8L1, EZR, FN1, GNA12, ITGA6, MSN, MYOF, PACSIN2, PFKM, PODXL, PROM1, PRPH, RAC1, RPS3, SLC4A1, SPTBN1, TPM1]
GO:0005938	cell cortex	GO_CellularComponent_30.06.2015_15h14	6.24485e-11	[3, 4, 5, 6, 7]	Group050	11.9266	26	[ACTB, ACTN1, ACTN4, ACTR2, ARF6, CAPZA2, CAPZB, CAV1, CRIP2, CTNNB1, DSTN, FGA, FGB, FGG, GSN, KRT19, MYH10, NCL, PAFAH1B1, RAB10, RALB, RHOA, SLC4A1, SPTAN1, SPTBN1, TPM4]
GO:0044297	cell body	GO_CellularComponent_30.06.2015_15h14	2.59982e-08	[2, 3]	Group013	9.29368	25	[ACTA2, ACTC1, ACTG2, APOB, ATP2B2, CCT2, CCT3, CCT4, CCT5, CCT6A, CCT8, CDC42, CIB1, CRMP1, DPYSL2, GFAP, MYH10, MYO1D, MYO6, PARK7, PURA, RPS6, TCP1, TUBB, TUBB4A]
GO:0044432	endoplasmic reticulum part	GO_CellularComponent_30.06.2015_15h14	0.026502	[3, 4, 5, 6, 7, 8]	Group014	4.00641	25	[ANXA7, ATP2A3, CALR, CANX, DDOST, ERP29, FKBP4, GANAB, HSP90B1, HSPA5, HYOU1, P4HB, PDCD6IP, PDIA4, PPIB, RAB10, RAB1A, RAB1B, RPN1, RPN2, RPS15A, RRBP1, SEC31A, SEC61B, VCP]
GO:0043292	contractile fiber	GO_CellularComponent_30.06.2015_15h14	1.10646e-08	[4, 5, 6, 7]	Group106	10.0418	24	[ACTA1, ACTA2, ACTC1, ACTN1, ACTN3, ACTN4, AHNAK, ARF1, ATP2B4, CAPZB, CFL2, CRYAB, CTNNB1, DES, DNAJB6, HSPB1, KRT19, MYL9, PLEC, SLC4A1, SPTAN1, SPTBN1, TPM1, TRIM32]
GO:0000502	proteasome complex	GO_CellularComponent_30.06.2015_15h14	1.14938e-18	[3, 4, 5]	Group001	29.4872	23	[PSMA1, PSMA2, PSMA3, PSMA5, PSMA6, PSMA7, PSMA8, PSMB1, PSMB2, PSMB4, PSMB5, PSMB6, PSMB7, PSMC4, PSMC5, PSMC6, PSMD1, PSMD11, PSMD2, PSMD3, PSMD6, PSMD7, VCP]
GO:0044449	contractile fiber part	GO_CellularComponent_30.06.2015_15h14	1.10646e-08	[2, 3, 4, 5, 6, 7, 8]	Group106	11.2245	22	[ACTA1, ACTA2, ACTC1, ACTN1, ACTN3, ACTN4, AHNAK, ARF1, ATP2B4, CAPZB, CFL2, CRYAB, CTNNB1, DES, DNAJB6, HSPB1, KRT19, MYL9, SLC4A1, SPTAN1, SPTBN1, TRIM32]
GO:0030016	myofibril	GO_CellularComponent_30.06.2015_15h14	1.10646e-08	[5, 6, 7, 8]	Group106	9.69163	22	[ACTA1, ACTC1, ACTN1, ACTN3, ACTN4, AHNAK, ARF1, ATP2B4, CAPZB, CFL2, CRYAB, CTNNB1, DES, DNAJB6, HSPB1, KRT19, MYL9, SLC4A1, SPTAN1, SPTBN1, TPM1, TRIM32]
GO:0030017	sarcomere	GO_CellularComponent_30.06.2015_15h14	1.10646e-08	[3, 4, 5, 6, 7, 8, 9]	Group106	10.8696	20	[ACTA1, ACTC1, ACTN1, ACTN3, ACTN4, ARF1, ATP2B4, CAPZB, CFL2, CRYAB, CTNNB1, DES, DNAJB6, HSPB1, KRT19, MYL9, SLC4A1, SPTAN1, SPTBN1, TRIM32]
GO:0019898	extrinsic component of membrane	GO_CellularComponent_30.06.2015_15h14	3.24957e-05	[2, 3]	Group104	7.16846	20	[CTNNB1, EEA1, EZR, FYN, GNA12, GNAI1, GNAI2, GNAI3, GNAL, GNAT1, GNB1, GNG12, IQGAP1, LRBA, MSN, PACSIN2, PLG, RAC1, RDX, VPS13D]
GO:0030027	lamellipodium	GO_CellularComponent_30.06.2015_15h14	3.71836e-08	[3, 4]	Group067	12.2449	18	[ACTA2, ACTC1, ACTG2, ACTN1, ACTR3B, CAPZB, CIB1, CORO1B, CTNNB1, GSN, IQGAP2, NME2, PODXL, RAC1, RDX, RHOA, SCYL3, SH3BGRL3]
GO:0022625	cytosolic large ribosomal subunit	GO_CellularComponent_30.06.2015_15h14	4.56755e-06	[5, 6, 7, 8, 9, 10]	Group065	8.86699	18	[RPL10A, RPL10L, RPL12, RPL13, RPL13A, RPL14, RPL15, RPL18, RPL18A, RPL22, RPL23, RPL27, RPL3, RPL32, RPL34, RPL4, RPL6, RPL7]
GO:0012506	vesicle membrane	GO_CellularComponent_30.06.2015_15h14	5.2416e-06	[3, 4]	Group098	8.78049	18	[ANXA3, ANXA4, ANXA7, CAV1, CLTC, CLTCL1, COPA, COPB1, COPB2, COPG1, COPG2, LAMP1, MYO6, RAB10, RAB11A, RAB7A, SEC31A, TMED10]
GO:0045177	apical part of cell	GO_CellularComponent_30.06.2015_15h14	0.00128908	[2, 3]	Group020	5.84416	18	[AKR1A1, ATP1A1, ATP2B2, ATP6V1A, CA2, CAV1, CDC42, CLIC4, CTNNB1, DYNC2H1, EZR, FN1, MSN, NUMA1, PFKM, PODXL, PROM1, RDX]
GO:0005764	lysosome	GO_CellularComponent_30.06.2015_15h14	0.0473939	[6, 7, 8, 9]	Group101	4.44444	18	[AHNAK, ANPEP, ANXA11, ANXA6, ATP6V1A, CAPN1, CD63, CTSD, GNAI1, GNAI3, GNB1, GNB2, GNB4, GUSB, HEXB, LAMP1, RAB5C, RAB7A]
GO:0022627	cytosolic small ribosomal subunit	GO_CellularComponent_30.06.2015_15h14	2.37034e-10	[5, 6, 7, 8, 9, 10]	Group066	17.8947	17	[RPS11, RPS14, RPS15, RPS15A, RPS16, RPS18, RPS19, RPS2, RPS23, RPS27A, RPS3, RPS3A, RPS4X, RPS6, RPS7, RPS8, RPS9]
GO:0044441	ciliary part	GO_CellularComponent_30.06.2015_15h14	0.00187197	[2, 3, 4, 5]	Group016	5.82192	17	[AK1, CROCC, DNAH5, DNAH9, DYNC2H1, EZR, GAPDHS, IFT81, KIF5B, NME7, ODF2, PFKM, PRKACA, PRKACB, PROM1, PRPH, WDR35]
GO:0031674	I band	GO_CellularComponent_30.06.2015_15h14	1.10646e-08	[3, 4, 5, 6, 7, 8, 9, 10]	Group106	13.5593	16	[ACTC1, ACTN1, ACTN3, ACTN4, ATP2B4, CAPZB, CFL2, CRYAB, CTNNB1, DES, DNAJB6, HSPB1, KRT19, MYL9, SLC4A1, SPTAN1]
GO:0030659	cytoplasmic vesicle membrane	GO_CellularComponent_30.06.2015_15h14	5.2416e-06	[4, 5, 6, 7, 8, 9]	Group098	8.69565	16	[ANXA3, ANXA7, CAV1, CLTC, CLTCL1, COPA, COPB1, COPB2, COPG1, COPG2, LAMP1, RAB10, RAB11A, RAB7A, SEC31A, TMED10]
GO:0030141	secretory granule	GO_CellularComponent_30.06.2015_15h14	0.00122564	[3, 4, 5, 6, 7, 8, 9]	Group072	6.06061	16	[ANXA11, ANXA3, ANXA7, CAPZB, CAV1, CCT6A, CLU, FGA, FGB, FGG, HEXB, LTF, RAB10, STXBP1, TCP1, TMED10]
GO:0005819	spindle	GO_CellularComponent_30.06.2015_15h14	0.00250294	[4, 5, 6, 7, 8, 9]	Group031	5.90406	16	[ANXA11, CAPG, CDC42, CLTCL1, CTNNB1, DCTN1, DYNLL1, HSPB1, KATNA1, MAK, MYH10, NPM1, NUMA1, PAFAH1B1, RAB11A, RPS3]
GO:0045095	keratin filament	GO_CellularComponent_30.06.2015_15h14	1.22129e-10	[4, 5, 6, 7, 8, 9, 10]	Group019	22.0588	15	[KRT1, KRT10, KRT14, KRT2, KRT3, KRT4, KRT5, KRT7, KRT71, KRT72, KRT74, KRT78, KRT79, KRT8, KRT84]
GO:0044448	cell cortex part	GO_CellularComponent_30.06.2015_15h14	8.14587e-07	[4, 5, 6, 7, 8]	Group090	11.811	15	[ACTB, ACTN1, ACTN4, ACTR2, CAPZA2, CAPZB, DSTN, GSN, KRT19, RAB10, RALB, SLC4A1, SPTAN1, SPTBN1, TPM4]
GO:0030139	endocytic vesicle	GO_CellularComponent_30.06.2015_15h14	1.21481e-06	[5, 6, 7, 8, 9]	Group070	11.4504	15	[ANXA11, ANXA3, APOA1, ARF6, EHD1, EHD3, KIF5B, LAMP1, MYO6, RAB10, RAB11A, RAB5B, RAB5C, RAB7A, RALA]
GO:0030018	Z disc	GO_CellularComponent_30.06.2015_15h14	1.10646e-08	[3, 4, 5, 6, 7, 8, 9, 10, 11]	Group106	13.8614	14	[ACTN1, ACTN3, ACTN4, ATP2B4, CAPZB, CRYAB, CTNNB1, DES, DNAJB6, HSPB1, KRT19, MYL9, SLC4A1, SPTAN1]
GO:0019897	extrinsic component of plasma membrane	GO_CellularComponent_30.06.2015_15h14	3.24957e-05	[3, 4, 5, 6]	Group104	9.45946	14	[CTNNB1, EEA1, FYN, GNA12, GNAI1, GNAI2, GNAI3, GNAL, GNAT1, GNB1, GNG12, IQGAP1, PLG, RAC1]
GO:0030424	axon	GO_CellularComponent_30.06.2015_15h14	0.00865921	[4, 5]	Group076	5.32319	14	[DPYSL2, EEA1, GPM6A, IQGAP1, KATNA1, LPAR3, MYH10, MYH14, MYO1D, MYO6, PRPH, RAB11A, SPTBN1, TUBB4A]
GO:0005839	proteasome core complex	GO_CellularComponent_30.06.2015_15h14	1.25349e-13	[3, 4, 5, 6]	Group035	43.3333	13	[PSMA1, PSMA2, PSMA3, PSMA5, PSMA6, PSMA7, PSMA8, PSMB1, PSMB2, PSMB4, PSMB5, PSMB6, PSMB7]
GO:0030863	cortical cytoskeleton	GO_CellularComponent_30.06.2015_15h14	8.14587e-07	[5, 6, 7, 8, 9]	Group090	15.4762	13	[ACTB, ACTN1, ACTN4, ACTR2, CAPZA2, CAPZB, DSTN, GSN, KRT19, SLC4A1, SPTAN1, SPTBN1, TPM4]
GO:0005903	brush border	GO_CellularComponent_30.06.2015_15h14	6.32357e-07	[3, 4]	Group047	13.9785	13	[ACTN1, ACTN3, ACTR3B, CAPZA2, CAPZB, EZR, FLNB, GNA12, MYH10, MYH14, MYO1D, PLEC, PROM1]
GO:0001726	ruffle	GO_CellularComponent_30.06.2015_15h14	1.37215e-05	[3, 4]	Group054	10.6557	13	[ARF4, ARF6, EPS8L1, EZR, MYO6, NME2, PODXL, RAC1, RDX, RPS3, S100A11, TLN1, TPM1]
GO:0005774	vacuolar membrane	GO_CellularComponent_30.06.2015_15h14	0.0473939	[3, 4, 5, 6, 7, 8, 9]	Group101	5.41667	13	[AHNAK, ANPEP, ANXA6, ATP6V1A, CD63, GNAI1, GNAI3, GNB1, GNB2, GNB4, LAMP1, RAB5C, RAB7A]
GO:0000139	Golgi membrane	GO_CellularComponent_30.06.2015_15h14	0.0162522	[4, 5, 6, 7, 8, 9]	Group000	5.03876	13	[CAV1, CLTC, CLTCL1, COPA, COPB1, COPB2, COPG1, COPG2, GLIPR2, NUMA1, RAB1A, RAB1B, TMED10]
GO:0032432	actin filament bundle	GO_CellularComponent_30.06.2015_15h14	1.62322e-07	[4, 5, 6, 7, 8, 9]	Group099	17.1429	12	[ACTA1, ACTN1, ACTN4, CORO1B, FLNA, FLNB, MYH10, MYH14, MYL9, TPM1, TPM3, TPM4]
GO:0042641	actomyosin	GO_CellularComponent_30.06.2015_15h14	1.62322e-07	[4, 5, 6, 7, 8, 9]	Group099	15.3846	12	[ACTA1, ACTC1, ACTN1, ACTN4, CORO1B, FLNB, MYH10, MYH14, MYL9, TPM1, TPM3, TPM4]
GO:0030175	filopodium	GO_CellularComponent_30.06.2015_15h14	6.84564e-07	[3, 4]	Group073	15.1899	12	[ACTA2, ACTC1, ACTG2, ARF6, CDC42, CIB1, DYNC1H1, EZR, IQGAP2, MSN, PODXL, RDX]
GO:0036464	cytoplasmic ribonucleoprotein granule	GO_CellularComponent_30.06.2015_15h14	0.000183972	[4, 5, 6, 7, 8]	Group041	8.82353	12	[ACTB, CDC42, DDX1, EIF2S1, IQGAP1, NCL, PABPC4, PSMA2, PSMA6, RAC1, RPS6, TUBB]
GO:0005681	spliceosomal complex	GO_CellularComponent_30.06.2015_15h14	0.000454779	[3, 4, 5, 6, 7, 8, 9]	Group093	8	12	[DDX39B, EFTUD2, EIF4A3, HNRNPA1, HNRNPA2B1, HNRNPA3, HNRNPM, HNRNPR, LGALS3, SNRPD2, SRSF1, SRSF2]
GO:0031253	cell projection membrane	GO_CellularComponent_30.06.2015_15h14	0.0022184	[3, 4, 5, 6, 7]	Group083	6.66667	12	[ARF4, ARF6, CTNNB1, EPS8L1, GNA12, PODXL, PROM1, PRPH, RAC1, RPS3, SPTBN1, TPM1]
GO:0005884	actin filament	GO_CellularComponent_30.06.2015_15h14	9.88053e-06	[3, 4, 5, 6, 7, 8, 9]	Group042	12.9412	11	[ACTA1, ACTC1, CAPZB, CORO1B, EZR, FYN, IQGAP2, MYO6, RAC1, TPM1, TPM4]
GO:0016324	apical plasma membrane	GO_CellularComponent_30.06.2015_15h14	0.0321223	[3, 4, 5, 6, 7]	Group058	4.88889	11	[AKR1A1, ATP1A1, ATP2B2, ATP6V1A, CAV1, EZR, FN1, MSN, PFKM, PODXL, PROM1]
GO:0043025	neuronal cell body	GO_CellularComponent_30.06.2015_15h14	0.0509418	[3, 4, 5]	Group009	4.82456	11	[APOB, ATP2B2, CDC42, CIB1, CRMP1, DPYSL2, MYH10, MYO1D, MYO6, PURA, TUBB4A]
GO:0042470	melanosome	GO_CellularComponent_30.06.2015_15h14	1.50059e-06	[6, 7, 8, 9, 10]	Group062	17.5439	10	[ATP1A1, CANX, CTSD, HSP90B1, LAMP1, RAB1A, RAB5C, RAB7A, RAC1, RAN]
GO:0005902	microvillus	GO_CellularComponent_30.06.2015_15h14	6.38121e-05	[3, 4]	Group046	11.6279	10	[ATP6V1A, CLIC4, CLIC5, CTNNB1, EZR, IQGAP2, MSN, PODXL, PROM1, RDX]
GO:0030117	membrane coat	GO_CellularComponent_30.06.2015_15h14	0.00977221	[3, 4, 5, 6, 7]	Group105	10.3093	10	[AP1B1, AP2B1, CLTC, CLTCL1, COPA, COPB1, COPB2, COPG1, COPG2, SEC31A]
GO:0042383	sarcolemma	GO_CellularComponent_30.06.2015_15h14	0.000457722	[3, 4, 5]	Group051	9.17431	10	[ACTN1, AHNAK, ANXA1, ATP1A1, ATP2B4, CIB1, DES, KRT19, LAMP1, PLEC]
GO:0031234	extrinsic component of cytoplasmic side of plasma membrane	GO_CellularComponent_30.06.2015_15h14	3.24957e-05	[3, 4, 5, 6, 7]	Group104	8.92857	10	[FYN, GNA12, GNAI1, GNAI2, GNAI3, GNAL, GNAT1, GNB1, GNG12, IQGAP1]
GO:0097223	sperm part	GO_CellularComponent_30.06.2015_15h14	0.00395639	[2, 3]	Group027	6.89655	10	[AK1, CAPZB, CAV1, CCT6A, GAPDHS, HEXB, IFT81, PFKM, PRKACA, TCP1]
GO:0071013	catalytic step 2 spliceosome	GO_CellularComponent_30.06.2015_15h14	0.000454779	[4, 5, 6, 7, 8, 9, 10]	Group093	11.1111	9	[EFTUD2, EIF4A3, HNRNPA1, HNRNPA2B1, HNRNPA3, HNRNPM, HNRNPR, SNRPD2, SRSF1]
GO:0030135	coated vesicle	GO_CellularComponent_30.06.2015_15h14	0.00977221	[5, 6, 7, 8, 9]	Group105	6.81818	9	[CLTC, CLTCL1, COPA, COPB1, COPB2, COPG1, COPG2, MYO6, SEC31A]
GO:0010008	endosome membrane	GO_CellularComponent_30.06.2015_15h14	0.0403911	[3, 4, 5, 6, 7, 8, 9]	Group053	5.38922	9	[ANXA6, ARF6, CD63, EHD3, PACSIN2, RAB10, RAB11A, RAB5C, RAC1]
GO:0005834	heterotrimeric G-protein complex	GO_CellularComponent_30.06.2015_15h14	3.24957e-05	[3, 4, 5, 6, 7, 8]	Group104	20.5128	8	[GNA12, GNAI1, GNAI2, GNAI3, GNAL, GNAT1, GNB1, GNG12]
GO:0030120	vesicle coat	GO_CellularComponent_30.06.2015_15h14	0.00977221	[4, 5, 6, 7, 8, 9, 10, 11]	Group105	18.6047	8	[CLTC, CLTCL1, COPA, COPB1, COPB2, COPG1, COPG2, SEC31A]
GO:0016459	myosin complex	GO_CellularComponent_30.06.2015_15h14	0.000804692	[3, 4, 5, 6, 7, 8, 9]	Group059	10.2564	8	[ACTG2, MYH10, MYH11, MYH14, MYL9, MYO1D, MYO6, TRIM32]
GO:0005832	chaperonin-containing T-complex	GO_CellularComponent_30.06.2015_15h14	7.3075e-10	[3, 5, 6, 7, 8, 9]	Group033	70	7	[CCT2, CCT3, CCT4, CCT5, CCT6A, CCT8, TCP1]
GO:0005838	proteasome regulatory particle	GO_CellularComponent_30.06.2015_15h14	1.12038e-06	[3, 4, 5, 6, 7]	Group034	30.4348	7	[PSMC4, PSMC5, PSMC6, PSMD11, PSMD3, PSMD6, PSMD7]
GO:0030660	Golgi-associated vesicle membrane	GO_CellularComponent_30.06.2015_15h14	0.00977221	[3, 5, 6, 7, 8, 9, 10]	Group105	23.3333	7	[CLTC, CLTCL1, COPA, COPB1, COPB2, COPG1, COPG2]
GO:0030864	cortical actin cytoskeleton	GO_CellularComponent_30.06.2015_15h14	0.000323772	[4, 5, 6, 7, 8, 9, 10]	Group080	13.4615	7	[ACTN1, ACTR2, DSTN, GSN, KRT19, SPTAN1, SPTBN1]
GO:0031256	leading edge membrane	GO_CellularComponent_30.06.2015_15h14	0.0111497	[3, 4, 5, 6]	Group087	7.29167	7	[ARF4, CDC42, EPS8L1, RAC1, RPS3, SPTBN1, TPM1]
GO:0031514	motile cilium	GO_CellularComponent_30.06.2015_15h14	0.0167521	[3, 4, 5]	Group096	6.73077	7	[AK1, GAPDHS, IFT81, PFKM, PRKACA, RSPH1, TSGA10]
GO:0005885	Arp2/3 protein complex	GO_CellularComponent_30.06.2015_15h14	6.55021e-07	[3, 4, 5, 6, 7, 8, 9]	Group043	42.8571	6	[ACTR2, ACTR3B, ARPC1A, ARPC1B, ARPC2, ARPC4]
GO:0034358	plasma lipoprotein particle	GO_CellularComponent_30.06.2015_15h14	0.000225123	[2, 3, 4]	Group088	17.1429	6	[APOA1, APOA4, APOB, APOE, APOH, CLU]
GO:0005811	lipid particle	GO_CellularComponent_30.06.2015_15h14	0.00216771	[4, 5, 6, 7]	Group010	11.3208	6	[CKAP4, EHD1, KATNA1, RAB5C, RAP1B, VCP]
GO:0045335	phagocytic vesicle	GO_CellularComponent_30.06.2015_15h14	0.00343685	[6, 7, 8, 9, 10]	Group021	10.3448	6	[ANXA11, ANXA3, LAMP1, RAB10, RAB11A, RAB7A]
GO:0044291	cell-cell contact zone	GO_CellularComponent_30.06.2015_15h14	0.0112211	[3]	Group012	8.10811	6	[ACTN1, AHNAK, CAPZB, CTNNB1, DES, SPTAN1]
GO:0034663	endoplasmic reticulum chaperone complex	GO_CellularComponent_30.06.2015_15h14	2.34092e-06	[3, 4, 5, 6, 7, 8, 9]	Group006	50	5	[HSP90B1, HSPA5, HYOU1, P4HB, PPIB]
GO:0019773	proteasome core complex, alpha-subunit complex	GO_CellularComponent_30.06.2015_15h14	2.34092e-06	[3, 4, 5, 6, 7]	Group063	50	5	[PSMA1, PSMA2, PSMA3, PSMA6, PSMA8]
GO:0030126	COPI vesicle coat	GO_CellularComponent_30.06.2015_15h14	0.00977221	[4, 5, 6, 7, 8, 9, 10, 11, 12]	Group105	45.4545	5	[COPA, COPB1, COPB2, COPG1, COPG2]
GO:0034361	very-low-density lipoprotein particle	GO_CellularComponent_30.06.2015_15h14	0.000225123	[4, 5, 6]	Group088	21.7391	5	[APOA1, APOA4, APOB, APOE, APOH]
GO:0005788	endoplasmic reticulum lumen	GO_CellularComponent_30.06.2015_15h14	0.00658404	[4, 5, 6, 7, 8, 9]	Group015	10.6383	5	[CALR, ERP29, HSP90B1, HSPA5, PDIA4]
GO:0032587	ruffle membrane	GO_CellularComponent_30.06.2015_15h14	0.0111497	[4, 5, 6, 7, 8]	Group087	8.92857	5	[ARF4, EPS8L1, RAC1, RPS3, TPM1]
GO:0030426	growth cone	GO_CellularComponent_30.06.2015_15h14	0.0179552	[3, 4, 5]	Group077	8.33333	5	[CIB1, GPM6A, IQGAP1, MYH10, MYH14]
GO:0036126	sperm flagellum	GO_CellularComponent_30.06.2015_15h14	0.0167521	[3, 4, 5, 6]	Group096	8.06452	5	[AK1, GAPDHS, IFT81, PFKM, PRKACA]
GO:0005930	axoneme	GO_CellularComponent_30.06.2015_15h14	0.0504203	[3, 4, 5, 6, 7, 8, 9]	Group049	6.32911	5	[AK1, DNAH5, DNAH9, DYNC2H1, WDR35]
GO:0001669	acrosomal vesicle	GO_CellularComponent_30.06.2015_15h14	0.04	[3, 4, 5, 6, 7, 8, 9, 10]	Group045	5.61798	5	[CAPZB, CAV1, CCT6A, HEXB, TCP1]
GO:0005577	fibrinogen complex	GO_CellularComponent_30.06.2015_15h14	0.000244264	[2, 3, 4]	Group064	30.7692	4	[FGA, FGB, FGG, FN1]
GO:0016460	myosin II complex	GO_CellularComponent_30.06.2015_15h14	0.000447869	[4, 5, 6, 7, 8, 9, 10]	Group060	26.6667	4	[MYH10, MYH14, MYL9, TRIM32]
GO:0032982	myosin filament	GO_CellularComponent_30.06.2015_15h14	0.00117334	[4, 5, 6, 7, 8, 9, 10]	Group003	21.0526	4	[ACTG2, MYH10, MYH14, TRIM32]
GO:0031941	filamentous actin	GO_CellularComponent_30.06.2015_15h14	0.00339545	[3, 4, 5, 6, 7, 8, 9, 10]	Group084	16	4	[IQGAP2, MYO6, TPM1, TPM4]
GO:0031091	platelet alpha granule	GO_CellularComponent_30.06.2015_15h14	0.00452623	[4, 5, 6, 7, 8, 9, 10]	Group081	14.8148	4	[FGA, FGB, FGG, STXBP1]
GO:0032154	cleavage furrow	GO_CellularComponent_30.06.2015_15h14	0.00517633	[3, 4, 5]	Group085	14.2857	4	[MYH10, RAB11A, RALA, RHOA]
GO:0005844	polysome	GO_CellularComponent_30.06.2015_15h14	0.0197891	[3, 4, 5, 6]	Group037	9.7561	4	[CALR, EEF2, PSMA6, RPL10L]
GO:0030118	clathrin coat	GO_CellularComponent_30.06.2015_15h14	0.0331446	[4, 5, 6, 7, 8]	Group069	8.33333	4	[AP1B1, AP2B1, CLTC, CLTCL1]
GO:0030286	dynein complex	GO_CellularComponent_30.06.2015_15h14	0.0331446	[4, 5, 6, 7, 8, 9, 10]	Group074	8.33333	4	[DNAH5, DNAH9, DYNC1H1, DYNC2H1]
GO:0042645	mitochondrial nucleoid	GO_CellularComponent_30.06.2015_15h14	0.050692	[2, 4, 5, 6, 7, 8, 9, 10]	Group002	7.27273	4	[HADHA, HSPA9, VDAC1, VDAC2]
GO:0031597	cytosolic proteasome complex	GO_CellularComponent_30.06.2015_15h14	0.00588919	[4, 5, 6, 7, 8, 9]	Group102	33.3333	3	[PSMC4, PSMC5, PSMC6]
GO:0031595	nuclear proteasome complex	GO_CellularComponent_30.06.2015_15h14	0.00588919	[4, 5, 6, 7, 8, 9, 10]	Group102	33.3333	3	[PSMC4, PSMC5, PSMC6]
GO:0008290	F-actin capping protein complex	GO_CellularComponent_30.06.2015_15h14	0.00230309	[3, 4, 5, 6, 7, 8, 9]	Group052	27.2727	3	[CAPZA1, CAPZA2, CAPZB]
GO:0008540	proteasome regulatory particle, base subcomplex	GO_CellularComponent_30.06.2015_15h14	0.00588919	[3, 4, 5, 6, 7, 8]	Group102	21.4286	3	[PSMC4, PSMC5, PSMC6]
GO:0042581	specific granule	GO_CellularComponent_30.06.2015_15h14	0.00711318	[4, 5, 6, 7, 8, 9, 10]	Group071	18.75	3	[ANXA11, ANXA3, LTF]
GO:0035267	NuA4 histone acetyltransferase complex	GO_CellularComponent_30.06.2015_15h14	0.0302611	[7, 8, 9, 10, 11, 12, 13, 14, 15]	Group007	11.1111	3	[ACTB, RUVBL1, RUVBL2]
GO:0097228	sperm principal piece	GO_CellularComponent_30.06.2015_15h14	0.0302611	[3, 4, 5, 6, 7]	Group028	11.1111	3	[GAPDHS, IFT81, PFKM]
GO:0032420	stereocilium	GO_CellularComponent_30.06.2015_15h14	0.0364311	[2, 3, 4, 5, 6, 7, 8]	Group086	10.3448	3	[CLIC5, PROM1, RDX]
GO:0010494	cytoplasmic stress granule	GO_CellularComponent_30.06.2015_15h14	0.046794	[5, 6, 7, 8, 9]	Group055	9.375	3	[DDX1, EIF2S1, PABPC4]
GO:0031988	membrane-bounded vesicle	GO_CellularComponent_30.06.2015_15h14	1.83784e-136	[3]	Group092	9.4958	339	[A1BG, A2ML1, ACAT1, ACLY, ACTA1, ACTA2, ACTB, ACTC1, ACTG2, ACTN1, ACTN4, ACTR2, ACTR3B, AFM, AGRN, AHCY, AHNAK, AHSG, AK1, AKR1A1, ALB, ALDH1A1, ALDH1A3, ALDH3A2, ALDH9A1, ALDOB, ALDOC, ALPL, ANPEP, ANXA1, ANXA11, ANXA3, ANXA4, ANXA5, ANXA6, ANXA7, APOA1, APOA4, APOB, APOE, APOH, ARF1, ARF4, ARF5, ARF6, ARHGDIA, ARPC1A, ARPC1B, ARPC2, ARPC4, ATP1A1, ATP2B1, ATP2B2, ATP6V1A, CA2, CALR, CAND1, CA…
GO:0070062	extracellular exosome	GO_CellularComponent_30.06.2015_15h14	1.83784e-136	[3, 4, 5]	Group092	10.8558	326	[A1BG, A2ML1, ACAT1, ACLY, ACTA1, ACTA2, ACTB, ACTC1, ACTG2, ACTN1, ACTN4, ACTR2, ACTR3B, AFM, AGRN, AHCY, AHNAK, AHSG, AK1, AKR1A1, ALB, ALDH1A1, ALDH1A3, ALDH3A2, ALDH9A1, ALDOB, ALDOC, ALPL, ANPEP, ANXA1, ANXA11, ANXA3, ANXA4, ANXA5, ANXA6, ANXA7, APOA1, APOA4, APOB, APOE, APOH, ARF1, ARF4, ARF5, ARF6, ARHGDIA, ARPC1A, ARPC1B, ARPC2, ARPC4, ATP1A1, ATP2B1, ATP2B2, ATP6V1A, CA2, CALR, CAND1, CA…
GO:0043232	intracellular non-membrane-bounded organelle	GO_CellularComponent_30.06.2015_15h14	7.60355e-30	[3, 4, 5, 6]	Group011	5.26706	213	[ACTA1, ACTA2, ACTB, ACTC1, ACTG2, ACTN1, ACTN3, ACTN4, ACTR2, ACTR3B, AHNAK, ALDOB, ANXA11, APOB, ARF1, ARPC1A, ARPC1B, ARPC2, ARPC4, ATP2B4, CAPG, CAPZA1, CAPZA2, CAPZB, CCT2, CCT3, CCT4, CCT5, CCT6A, CCT8, CDC42, CFL1, CFL2, CIB1, CKAP4, CLIC4, CLIC5, CLTCL1, CORO1B, CORO1C, CROCC, CRYAB, CTNNB1, DCTN1, DDX1, DES, DNAH5, DNAH9, DNAJB6, DPYSL2, DSTN, DYNC1H1, DYNC2H1, DYNLL1, EEF1D, EHD1, EIF2S…
GO:0005856	cytoskeleton	GO_CellularComponent_30.06.2015_15h14	3.3502e-35	[4, 5, 6, 7]	Group089	7.55303	146	[ACTA1, ACTA2, ACTB, ACTC1, ACTG2, ACTN1, ACTN4, ACTR2, ACTR3B, AHNAK, ALDOB, ANXA11, APOB, ARPC1A, ARPC1B, ARPC2, ARPC4, CAPG, CAPZA1, CAPZA2, CAPZB, CCT2, CCT3, CCT4, CCT5, CCT6A, CCT8, CDC42, CFL1, CFL2, CIB1, CLIC4, CLIC5, CLTCL1, CORO1B, CORO1C, CROCC, CTNNB1, DCTN1, DES, DNAH5, DNAH9, DPYSL2, DSTN, DYNC1H1, DYNC2H1, DYNLL1, EZR, FLNA, FLNB, FYN, GAPDH, GFAP, GNAI1, GNAI2, GNAI3, GSN, HNRNPA…
GO:0044430	cytoskeletal part	GO_CellularComponent_30.06.2015_15h14	3.3502e-35	[3, 4, 5, 6, 7, 8]	Group089	8.62186	127	[ACTA1, ACTC1, ACTG2, ACTN1, ACTN4, ACTR2, ACTR3B, ALDOB, ANXA11, ARPC1A, ARPC1B, ARPC2, ARPC4, CAPG, CAPZA1, CAPZA2, CAPZB, CCT2, CCT3, CCT4, CCT5, CCT6A, CCT8, CDC42, CIB1, CLIC4, CLTCL1, CORO1B, CROCC, CTNNB1, DCTN1, DES, DNAH5, DNAH9, DPYSL2, DSTN, DYNC1H1, DYNC2H1, DYNLL1, EZR, FLNA, FLNB, FYN, GFAP, GNAI1, GNAI2, GNAI3, GSN, HSPB1, HSPH1, IFT81, IQGAP1, IQGAP2, KATNA1, KIF5B, KRT1, KRT10, K…
GO:0005829	cytosol	GO_CellularComponent_30.06.2015_15h14	2.69205e-17	[4, 5, 6, 7]	Group032	6.27803	98	[ACTB, AHCY, AHNAK, AKR1A1, ALDH9A1, ANXA7, ARF1, ARF4, ATP2B2, ATP6V1A, CA2, CALR, CAPN1, CAPNS1, CAV1, CCT2, CCT3, CCT4, CCT5, CCT6A, CCT8, CLIC4, CLU, CRYAB, CTNNB1, DNAJA1, DNAJB6, DPYSL2, DYNLL1, EEA1, ENO3, EZR, GAPDH, HSP90B1, HSPA2, HSPA4, HSPA4L, HSPH1, IDH1, MTHFD1, NME2, NME3, PACSIN2, PARK7, PDCD6IP, PFKL, PFKM, PGAM1, PGAM2, PRDX4, PSMC4, PSMC5, PSMC6, RAB1A, RAC1, RAP1B, RPL10A, RPL…
GO:0042995	cell projection	GO_CellularComponent_30.06.2015_15h14	9.62831e-14	[2, 3]	Group008	5.79151	90	[ACTA2, ACTC1, ACTG2, ACTN1, ACTN3, ACTN4, ACTR3B, AK1, ARF4, ARF6, ATP1A1, ATP2B2, ATP6V1A, CAP2, CAPZA2, CAPZB, CAV1, CDC42, CIB1, CLIC4, CLIC5, CLU, CORO1B, CRMP1, CROCC, CTNNB1, DNAH5, DNAH9, DPYSL2, DYNC1H1, DYNC2H1, DYNLL1, EEA1, EPS8L1, EZR, FLNB, GAPDHS, GFAP, GNA12, GNAT1, GNB1, GPM6A, GSN, IFT81, IQGAP1, IQGAP2, KATNA1, KIF5B, LPAR3, MAK, MSN, MYH10, MYH14, MYO1D, MYO6, NEFH, NME2, NME7…
GO:0005912	adherens junction	GO_CellularComponent_30.06.2015_15h14	3.9741e-36	[3]	Group097	14.1818	78	[ACTB, ACTC1, ACTN1, ACTN4, ACTR2, ACTR3B, AHNAK, ANXA1, ANXA5, ANXA6, ARF1, ARF6, ARPC1B, ARPC2, CALR, CAPN1, CAV1, CD9, CDC42, CFL1, CORO1B, CORO1C, CTNNB1, DES, EHD3, EZR, FLNA, FLNB, GDI2, GNA12, GNB2, GSN, HSP90B1, HSPA5, HSPA9, HSPB1, HYOU1, IQGAP1, ITGA6, LAP3, MSN, NME2, NPM1, P4HB, PACSIN2, PDCD6IP, PFN1, PLEC, PPIB, PRKAR2A, RAB10, RAC1, RALA, RDX, RHOA, RPL10A, RPL18, RPL23, RPS11, RPS…
GO:0005615	extracellular space	GO_CellularComponent_30.06.2015_15h14	7.76261e-14	[2, 3]	Group068	6.2954	78	[A1BG, A2ML1, ACTA1, ACTA2, ACTB, ACTC1, ACTG2, ACTN1, ACTN4, AFM, AFP, AGRN, AHSG, AKR1A1, ALB, ANPEP, ANXA1, ANXA5, APOA1, APOA4, APOB, APOE, APOH, ATP4A, CALR, CD109, CD5L, CD9, CFL1, CFL2, CKB, CLU, COL14A1, COPA, CTSD, DNPEP, ENO3, EZR, FABP3, FGA, FGB, FGG, FN1, GC, GNB2, GSN, HPX, HSPA2, HSPB1, ITIH2, ITIH4, KRT1, KRT10, KRT2, KRT35, KRT78, KRT9, LGALS3, LIPI, LTF, MDH1, MSN, PFN1, PLTP, P…
GO:0005925	focal adhesion	GO_CellularComponent_30.06.2015_15h14	3.9741e-36	[4, 5]	Group097	16.777	76	[ACTB, ACTC1, ACTN1, ACTN4, ACTR2, ACTR3B, AHNAK, ANXA1, ANXA5, ANXA6, ARF1, ARF6, ARPC1B, ARPC2, CALR, CAPN1, CAV1, CD9, CDC42, CFL1, CORO1B, CORO1C, CTNNB1, EHD3, EZR, FLNA, FLNB, GDI2, GNA12, GNB2, GSN, HSP90B1, HSPA5, HSPA9, HSPB1, HYOU1, IQGAP1, ITGA6, LAP3, MSN, NME2, NPM1, P4HB, PACSIN2, PDCD6IP, PFN1, PLEC, PPIB, PRKAR2A, RAB10, RAC1, RALA, RDX, RHOA, RPL10A, RPL18, RPL23, RPS11, RPS15, R…
GO:0030529	ribonucleoprotein complex	GO_CellularComponent_30.06.2015_15h14	1.34291e-15	[2, 3, 4, 5]	Group078	7.35608	69	[ACTB, ACTN4, CALR, CDC42, DDX1, DDX39B, EEF2, EFTUD2, EIF2S1, EIF4A3, HNRNPA1, HNRNPA2B1, HNRNPA3, HNRNPD, HNRNPM, HNRNPR, IQGAP1, LGALS3, NCL, NPM1, PABPC4, PPIH, PSMA2, PSMA6, RAC1, RPL10A, RPL10L, RPL12, RPL13, RPL13A, RPL14, RPL15, RPL18, RPL18A, RPL22, RPL23, RPL27, RPL3, RPL32, RPL34, RPL4, RPL6, RPL7, RPL7A, RPLP0, RPLP2, RPS11, RPS14, RPS15, RPS15A, RPS16, RPS18, RPS19, RPS2, RPS23, RPS2…
GO:0015630	microtubule cytoskeleton	GO_CellularComponent_30.06.2015_15h14	3.98385e-09	[5, 6, 7, 8]	Group057	5.53663	65	[ALDOB, ANXA11, CAPG, CCT2, CCT3, CCT4, CCT5, CCT6A, CCT8, CDC42, CIB1, CLIC4, CLTCL1, CROCC, CTNNB1, DCTN1, DNAH5, DNAH9, DPYSL2, DYNC1H1, DYNC2H1, DYNLL1, EZR, GAPDH, GNAI1, GNAI2, GNAI3, HSPB1, HSPH1, IFT81, IQGAP1, IQGAP2, KATNA1, KIF5B, MAK, MDH1, MYH10, NME7, NPM1, NUMA1, ODF2, PAFAH1B1, POC5, PRKACA, PRKACB, PRKAR2A, PSMB5, RAB11A, RAN, RPS3, SPAG6, SPTAN1, TCP1, TEKT1, TLN1, TUBA4A, TUBA8…
GO:0044445	cytosolic part	GO_CellularComponent_30.06.2015_15h14	1.17999e-15	[4, 5, 6, 7, 8]	Group103	11.5108	48	[CCT2, CCT3, CCT4, CCT5, CCT6A, CCT8, ENO3, PFKL, PFKM, PSMC4, PSMC5, PSMC6, RPL10A, RPL10L, RPL12, RPL13, RPL13A, RPL14, RPL15, RPL18, RPL18A, RPL22, RPL23, RPL27, RPL3, RPL32, RPL34, RPL4, RPL6, RPL7, RPS11, RPS14, RPS15, RPS15A, RPS16, RPS18, RPS19, RPS2, RPS23, RPS27A, RPS3, RPS3A, RPS4X, RPS6, RPS7, RPS8, RPS9, TCP1]
GO:0031410	cytoplasmic vesicle	GO_CellularComponent_30.06.2015_15h14	7.40415e-07	[3, 4, 5, 6, 7]	Group100	5.4732	48	[ANXA11, ANXA3, ANXA7, APOA1, ARF6, ATP1A1, CANX, CAPZB, CAV1, CCT6A, CD63, CLTC, CLTCL1, CLU, COPA, COPB1, COPB2, COPG1, COPG2, CTSD, EEA1, EHD1, EHD3, FGA, FGB, FGG, HEXB, HSP90B1, KIF5B, LAMP1, LRBA, LTF, MYO6, MYOF, PSMC5, RAB10, RAB11A, RAB1A, RAB5B, RAB5C, RAB7A, RAC1, RALA, RAN, SEC31A, STXBP1, TCP1, TMED10]
GO:0015629	actin cytoskeleton	GO_CellularComponent_30.06.2015_15h14	1.20518e-14	[5, 6, 7, 8]	Group056	9.52381	46	[ACTA1, ACTA2, ACTC1, ACTG2, ACTN1, ACTN4, ACTR2, ACTR3B, AHNAK, APOB, ARPC1A, ARPC1B, ARPC2, ARPC4, CAPZA1, CAPZA2, CAPZB, CFL1, CFL2, CLIC5, CORO1B, CORO1C, CROCC, DCTN1, DSTN, EZR, FLNA, FLNB, FYN, GSN, IQGAP1, IQGAP2, KRT19, MYH10, MYH11, MYH14, MYL9, MYO1D, MYO6, RAC1, SPTAN1, SPTBN1, TPM1, TPM3, TPM4, TRIM32]
GO:0016023	cytoplasmic membrane-bounded vesicle	GO_CellularComponent_30.06.2015_15h14	7.40415e-07	[4, 5, 6, 7, 8]	Group100	5.82147	45	[ANXA11, ANXA3, ANXA7, APOA1, ARF6, ATP1A1, CANX, CAPZB, CAV1, CCT6A, CD63, CLTC, CLTCL1, CLU, COPA, COPB1, COPB2, COPG1, COPG2, CTSD, EHD1, EHD3, FGA, FGB, FGG, HEXB, HSP90B1, KIF5B, LAMP1, LRBA, LTF, MYO6, RAB10, RAB11A, RAB1A, RAB5B, RAB5C, RAB7A, RAC1, RALA, RAN, SEC31A, STXBP1, TCP1, TMED10]
GO:0005840	ribosome	GO_CellularComponent_30.06.2015_15h14	1.17999e-15	[3, 4, 5, 6, 7]	Group103	8.6758	38	[EIF2S1, RPL10A, RPL10L, RPL12, RPL13, RPL13A, RPL14, RPL15, RPL18, RPL18A, RPL22, RPL23, RPL27, RPL3, RPL32, RPL34, RPL4, RPL6, RPL7, RPLP0, RPLP2, RPS11, RPS14, RPS15, RPS15A, RPS16, RPS18, RPS19, RPS2, RPS23, RPS27A, RPS3, RPS3A, RPS4X, RPS6, RPS7, RPS8, RPS9]
GO:0044463	cell projection part	GO_CellularComponent_30.06.2015_15h14	5.05869e-05	[2, 3, 4]	Group018	5.13889	37	[AK1, ARF4, ARF6, ATP1A1, CAP2, CIB1, CROCC, CTNNB1, DNAH5, DNAH9, DYNC2H1, EEA1, EPS8L1, EZR, GAPDHS, GNA12, GPM6A, IFT81, IQGAP1, KIF5B, MYH10, MYH14, NEFH, NME7, ODF2, PFKM, PODXL, PRKACA, PRKACB, PROM1, PRPH, RAC1, RPS3, SPTBN1, TPM1, TUBB4A, WDR35]
GO:0045111	intermediate filament cytoskeleton	GO_CellularComponent_30.06.2015_15h14	5.29806e-19	[5, 6, 7, 8]	Group091	16.2162	36	[CCT8, DES, GFAP, HNRNPA1, KRT1, KRT10, KRT14, KRT17, KRT18, KRT19, KRT2, KRT20, KRT222, KRT23, KRT24, KRT25, KRT3, KRT32, KRT35, KRT37, KRT4, KRT5, KRT7, KRT71, KRT72, KRT74, KRT78, KRT79, KRT8, KRT84, KRT9, LMNA, NEFH, PLEC, PRPH, VIM]
GO:0031252	cell leading edge	GO_CellularComponent_30.06.2015_15h14	3.66464e-14	[2, 3]	Group082	11.8243	35	[ACTA2, ACTC1, ACTG2, ACTN1, ACTR3B, ARF1, ARF4, ARF6, ARPC2, CAPZB, CDC42, CIB1, CORO1B, CTNNB1, DCTN1, EPS8L1, EZR, GSN, IQGAP1, IQGAP2, MYO6, NME2, PAFAH1B1, PODXL, RAC1, RDX, RHOA, RPS3, S100A11, SCYL3, SH3BGRL3, SPTBN1, TLN1, TPM1, VIM]
GO:0022626	cytosolic ribosome	GO_CellularComponent_30.06.2015_15h14	1.17999e-15	[4, 5, 6, 7, 8, 9]	Group103	11.4754	35	[RPL10A, RPL10L, RPL12, RPL13, RPL13A, RPL14, RPL15, RPL18, RPL18A, RPL22, RPL23, RPL27, RPL3, RPL32, RPL34, RPL4, RPL6, RPL7, RPS11, RPS14, RPS15, RPS15A, RPS16, RPS18, RPS19, RPS2, RPS23, RPS27A, RPS3, RPS3A, RPS4X, RPS6, RPS7, RPS8, RPS9]
GO:0044391	ribosomal subunit	GO_CellularComponent_30.06.2015_15h14	1.17999e-15	[3, 4, 5, 6, 7, 8]	Group103	9.69529	35	[RPL10A, RPL10L, RPL12, RPL13, RPL13A, RPL14, RPL15, RPL18, RPL18A, RPL22, RPL23, RPL27, RPL3, RPL32, RPL34, RPL4, RPL6, RPL7, RPS11, RPS14, RPS15, RPS15A, RPS16, RPS18, RPS19, RPS2, RPS23, RPS27A, RPS3, RPS3A, RPS4X, RPS6, RPS7, RPS8, RPS9]
GO:0005815	microtubule organizing center	GO_CellularComponent_30.06.2015_15h14	7.47858e-05	[4, 5, 6, 7, 8, 9]	Group094	5.23952	35	[ALDOB, CAPG, CCT4, CCT5, CCT8, CDC42, CIB1, CLIC4, CROCC, CTNNB1, DCTN1, DYNC1H1, DYNLL1, EZR, GNAI1, GNAI2, GNAI3, IFT81, KATNA1, KIF5B, MAK, MDH1, NME7, NPM1, ODF2, PAFAH1B1, POC5, PRKACA, PRKACB, PRKAR2A, PSMB5, RAN, TCP1, TLN1, WDR35]
GO:0072562	blood microparticle	GO_CellularComponent_30.06.2015_15h14	2.24104e-26	[2, 3, 4]	Group025	29.7297	33	[A1BG, ACTA1, ACTB, ACTC1, ACTG2, AFM, AHSG, ALB, ANXA5, APOA1, APOA4, APOE, CD5L, CLU, DNPEP, FGA, FGB, FGG, FN1, GC, GSN, HPX, HSPA2, ITIH2, ITIH4, KRT1, MSN, PFN1, PSMC5, SERPINC1, SLC4A1, STOM, YWHAZ]
GO:0005882	intermediate filament	GO_CellularComponent_30.06.2015_15h14	5.29806e-19	[3, 4, 5, 6, 7, 8, 9]	Group091	21.1538	33	[DES, GFAP, KRT1, KRT10, KRT14, KRT17, KRT18, KRT19, KRT2, KRT20, KRT222, KRT23, KRT24, KRT25, KRT3, KRT32, KRT35, KRT37, KRT4, KRT5, KRT7, KRT71, KRT72, KRT74, KRT78, KRT79, KRT8, KRT84, KRT9, LMNA, NEFH, PRPH, VIM]
GO:0098589	membrane region	GO_CellularComponent_30.06.2015_15h14	0.00114842	[2, 3]	Group095	4.64441	32	[AHNAK, AKR1A1, ARF4, ARF6, ATP12A, ATP1A1, ATP2B2, ATP6V1A, CAV1, CLTC, CLTCL1, CORO1C, CTNNB1, EPS8L1, EZR, FN1, FYN, GNA12, ITGA6, MSN, MYOF, PACSIN2, PFKM, PODXL, PROM1, PRPH, RAC1, RPS3, SLC4A1, SPTBN1, STOM, TPM1]
GO:0005929	cilium	GO_CellularComponent_30.06.2015_15h14	1.54958e-05	[2, 3, 4]	Group048	6	30	[AK1, ATP2B2, CAV1, CROCC, DNAH5, DNAH9, DYNC2H1, DYNLL1, EZR, GAPDHS, GNAT1, GNB1, IFT81, KIF5B, MAK, NME7, ODF2, PAFAH1B1, PFKM, PKHD1L1, PRKACA, PRKACB, PROM1, PRPH, RAB10, RSPH1, TEKT1, TSGA10, TUBB4A, WDR35]
GO:0005813	centrosome	GO_CellularComponent_30.06.2015_15h14	7.47858e-05	[4, 5, 6, 7, 8, 9, 10]	Group094	5.03356	30	[ALDOB, CAPG, CCT4, CCT5, CCT8, CIB1, CLIC4, CROCC, CTNNB1, DCTN1, DYNC1H1, DYNLL1, GNAI1, GNAI2, GNAI3, IFT81, KATNA1, MAK, MDH1, NME7, NPM1, ODF2, POC5, PRKACA, PRKACB, PRKAR2A, PSMB5, RAN, TCP1, WDR35]
GO:0005874	microtubule	GO_CellularComponent_30.06.2015_15h14	3.76964e-09	[3, 4, 5, 6, 7, 8, 9]	Group038	9.03427	29	[CCT2, CCT3, CCT4, CCT5, CCT6A, CCT8, DCTN1, DPYSL2, DYNC1H1, DYNC2H1, HSPH1, IQGAP1, IQGAP2, KATNA1, KIF5B, NUMA1, PAFAH1B1, RAB11A, TCP1, TEKT1, TUBA4A, TUBA8, TUBAL3, TUBB, TUBB1, TUBB2B, TUBB4A, TUBB4B, TUBB6]
GO:0098590	plasma membrane region	GO_CellularComponent_30.06.2015_15h14	0.00114842	[3, 4, 5, 6]	Group095	4.83005	27	[AKR1A1, ARF4, ARF6, ATP12A, ATP1A1, ATP2B2, ATP6V1A, CAV1, CORO1C, CTNNB1, EPS8L1, EZR, FN1, GNA12, ITGA6, MSN, MYOF, PACSIN2, PFKM, PODXL, PROM1, PRPH, RAC1, RPS3, SLC4A1, SPTBN1, TPM1]
GO:0005938	cell cortex	GO_CellularComponent_30.06.2015_15h14	6.24485e-11	[3, 4, 5, 6, 7]	Group050	11.9266	26	[ACTB, ACTN1, ACTN4, ACTR2, ARF6, CAPZA2, CAPZB, CAV1, CRIP2, CTNNB1, DSTN, FGA, FGB, FGG, GSN, KRT19, MYH10, NCL, PAFAH1B1, RAB10, RALB, RHOA, SLC4A1, SPTAN1, SPTBN1, TPM4]
GO:0044297	cell body	GO_CellularComponent_30.06.2015_15h14	2.59982e-08	[2, 3]	Group013	9.29368	25	[ACTA2, ACTC1, ACTG2, APOB, ATP2B2, CCT2, CCT3, CCT4, CCT5, CCT6A, CCT8, CDC42, CIB1, CRMP1, DPYSL2, GFAP, MYH10, MYO1D, MYO6, PARK7, PURA, RPS6, TCP1, TUBB, TUBB4A]
GO:0044432	endoplasmic reticulum part	GO_CellularComponent_30.06.2015_15h14	0.026502	[3, 4, 5, 6, 7, 8]	Group014	4.00641	25	[ANXA7, ATP2A3, CALR, CANX, DDOST, ERP29, FKBP4, GANAB, HSP90B1, HSPA5, HYOU1, P4HB, PDCD6IP, PDIA4, PPIB, RAB10, RAB1A, RAB1B, RPN1, RPN2, RPS15A, RRBP1, SEC31A, SEC61B, VCP]
GO:0043292	contractile fiber	GO_CellularComponent_30.06.2015_15h14	1.10646e-08	[4, 5, 6, 7]	Group106	10.0418	24	[ACTA1, ACTA2, ACTC1, ACTN1, ACTN3, ACTN4, AHNAK, ARF1, ATP2B4, CAPZB, CFL2, CRYAB, CTNNB1, DES, DNAJB6, HSPB1, KRT19, MYL9, PLEC, SLC4A1, SPTAN1, SPTBN1, TPM1, TRIM32]
GO:0000502	proteasome complex	GO_CellularComponent_30.06.2015_15h14	1.14938e-18	[3, 4, 5]	Group001	29.4872	23	[PSMA1, PSMA2, PSMA3, PSMA5, PSMA6, PSMA7, PSMA8, PSMB1, PSMB2, PSMB4, PSMB5, PSMB6, PSMB7, PSMC4, PSMC5, PSMC6, PSMD1, PSMD11, PSMD2, PSMD3, PSMD6, PSMD7, VCP]
GO:0044449	contractile fiber part	GO_CellularComponent_30.06.2015_15h14	1.10646e-08	[2, 3, 4, 5, 6, 7, 8]	Group106	11.2245	22	[ACTA1, ACTA2, ACTC1, ACTN1, ACTN3, ACTN4, AHNAK, ARF1, ATP2B4, CAPZB, CFL2, CRYAB, CTNNB1, DES, DNAJB6, HSPB1, KRT19, MYL9, SLC4A1, SPTAN1, SPTBN1, TRIM32]
GO:0030016	myofibril	GO_CellularComponent_30.06.2015_15h14	1.10646e-08	[5, 6, 7, 8]	Group106	9.69163	22	[ACTA1, ACTC1, ACTN1, ACTN3, ACTN4, AHNAK, ARF1, ATP2B4, CAPZB, CFL2, CRYAB, CTNNB1, DES, DNAJB6, HSPB1, KRT19, MYL9, SLC4A1, SPTAN1, SPTBN1, TPM1, TRIM32]
GO:0030017	sarcomere	GO_CellularComponent_30.06.2015_15h14	1.10646e-08	[3, 4, 5, 6, 7, 8, 9]	Group106	10.8696	20	[ACTA1, ACTC1, ACTN1, ACTN3, ACTN4, ARF1, ATP2B4, CAPZB, CFL2, CRYAB, CTNNB1, DES, DNAJB6, HSPB1, KRT19, MYL9, SLC4A1, SPTAN1, SPTBN1, TRIM32]
GO:0019898	extrinsic component of membrane	GO_CellularComponent_30.06.2015_15h14	3.24957e-05	[2, 3]	Group104	7.16846	20	[CTNNB1, EEA1, EZR, FYN, GNA12, GNAI1, GNAI2, GNAI3, GNAL, GNAT1, GNB1, GNG12, IQGAP1, LRBA, MSN, PACSIN2, PLG, RAC1, RDX, VPS13D]
GO:0030027	lamellipodium	GO_CellularComponent_30.06.2015_15h14	3.71836e-08	[3, 4]	Group067	12.2449	18	[ACTA2, ACTC1, ACTG2, ACTN1, ACTR3B, CAPZB, CIB1, CORO1B, CTNNB1, GSN, IQGAP2, NME2, PODXL, RAC1, RDX, RHOA, SCYL3, SH3BGRL3]
GO:0022625	cytosolic large ribosomal subunit	GO_CellularComponent_30.06.2015_15h14	4.56755e-06	[5, 6, 7, 8, 9, 10]	Group065	8.86699	18	[RPL10A, RPL10L, RPL12, RPL13, RPL13A, RPL14, RPL15, RPL18, RPL18A, RPL22, RPL23, RPL27, RPL3, RPL32, RPL34, RPL4, RPL6, RPL7]
GO:0012506	vesicle membrane	GO_CellularComponent_30.06.2015_15h14	5.2416e-06	[3, 4]	Group098	8.78049	18	[ANXA3, ANXA4, ANXA7, CAV1, CLTC, CLTCL1, COPA, COPB1, COPB2, COPG1, COPG2, LAMP1, MYO6, RAB10, RAB11A, RAB7A, SEC31A, TMED10]
GO:0045177	apical part of cell	GO_CellularComponent_30.06.2015_15h14	0.00128908	[2, 3]	Group020	5.84416	18	[AKR1A1, ATP1A1, ATP2B2, ATP6V1A, CA2, CAV1, CDC42, CLIC4, CTNNB1, DYNC2H1, EZR, FN1, MSN, NUMA1, PFKM, PODXL, PROM1, RDX]
GO:0005764	lysosome	GO_CellularComponent_30.06.2015_15h14	0.0473939	[6, 7, 8, 9]	Group101	4.44444	18	[AHNAK, ANPEP, ANXA11, ANXA6, ATP6V1A, CAPN1, CD63, CTSD, GNAI1, GNAI3, GNB1, GNB2, GNB4, GUSB, HEXB, LAMP1, RAB5C, RAB7A]
GO:0022627	cytosolic small ribosomal subunit	GO_CellularComponent_30.06.2015_15h14	2.37034e-10	[5, 6, 7, 8, 9, 10]	Group066	17.8947	17	[RPS11, RPS14, RPS15, RPS15A, RPS16, RPS18, RPS19, RPS2, RPS23, RPS27A, RPS3, RPS3A, RPS4X, RPS6, RPS7, RPS8, RPS9]
GO:0044441	ciliary part	GO_CellularComponent_30.06.2015_15h14	0.00187197	[2, 3, 4, 5]	Group016	5.82192	17	[AK1, CROCC, DNAH5, DNAH9, DYNC2H1, EZR, GAPDHS, IFT81, KIF5B, NME7, ODF2, PFKM, PRKACA, PRKACB, PROM1, PRPH, WDR35]
GO:0031674	I band	GO_CellularComponent_30.06.2015_15h14	1.10646e-08	[3, 4, 5, 6, 7, 8, 9, 10]	Group106	13.5593	16	[ACTC1, ACTN1, ACTN3, ACTN4, ATP2B4, CAPZB, CFL2, CRYAB, CTNNB1, DES, DNAJB6, HSPB1, KRT19, MYL9, SLC4A1, SPTAN1]
GO:0030659	cytoplasmic vesicle membrane	GO_CellularComponent_30.06.2015_15h14	5.2416e-06	[4, 5, 6, 7, 8, 9]	Group098	8.69565	16	[ANXA3, ANXA7, CAV1, CLTC, CLTCL1, COPA, COPB1, COPB2, COPG1, COPG2, LAMP1, RAB10, RAB11A, RAB7A, SEC31A, TMED10]
GO:0030141	secretory granule	GO_CellularComponent_30.06.2015_15h14	0.00122564	[3, 4, 5, 6, 7, 8, 9]	Group072	6.06061	16	[ANXA11, ANXA3, ANXA7, CAPZB, CAV1, CCT6A, CLU, FGA, FGB, FGG, HEXB, LTF, RAB10, STXBP1, TCP1, TMED10]
GO:0005819	spindle	GO_CellularComponent_30.06.2015_15h14	0.00250294	[4, 5, 6, 7, 8, 9]	Group031	5.90406	16	[ANXA11, CAPG, CDC42, CLTCL1, CTNNB1, DCTN1, DYNLL1, HSPB1, KATNA1, MAK, MYH10, NPM1, NUMA1, PAFAH1B1, RAB11A, RPS3]
GO:0045095	keratin filament	GO_CellularComponent_30.06.2015_15h14	1.22129e-10	[4, 5, 6, 7, 8, 9, 10]	Group019	22.0588	15	[KRT1, KRT10, KRT14, KRT2, KRT3, KRT4, KRT5, KRT7, KRT71, KRT72, KRT74, KRT78, KRT79, KRT8, KRT84]
GO:0044448	cell cortex part	GO_CellularComponent_30.06.2015_15h14	8.14587e-07	[4, 5, 6, 7, 8]	Group090	11.811	15	[ACTB, ACTN1, ACTN4, ACTR2, CAPZA2, CAPZB, DSTN, GSN, KRT19, RAB10, RALB, SLC4A1, SPTAN1, SPTBN1, TPM4]
GO:0030139	endocytic vesicle	GO_CellularComponent_30.06.2015_15h14	1.21481e-06	[5, 6, 7, 8, 9]	Group070	11.4504	15	[ANXA11, ANXA3, APOA1, ARF6, EHD1, EHD3, KIF5B, LAMP1, MYO6, RAB10, RAB11A, RAB5B, RAB5C, RAB7A, RALA]
GO:0030018	Z disc	GO_CellularComponent_30.06.2015_15h14	1.10646e-08	[3, 4, 5, 6, 7, 8, 9, 10, 11]	Group106	13.8614	14	[ACTN1, ACTN3, ACTN4, ATP2B4, CAPZB, CRYAB, CTNNB1, DES, DNAJB6, HSPB1, KRT19, MYL9, SLC4A1, SPTAN1]
GO:0019897	extrinsic component of plasma membrane	GO_CellularComponent_30.06.2015_15h14	3.24957e-05	[3, 4, 5, 6]	Group104	9.45946	14	[CTNNB1, EEA1, FYN, GNA12, GNAI1, GNAI2, GNAI3, GNAL, GNAT1, GNB1, GNG12, IQGAP1, PLG, RAC1]
GO:0030424	axon	GO_CellularComponent_30.06.2015_15h14	0.00865921	[4, 5]	Group076	5.32319	14	[DPYSL2, EEA1, GPM6A, IQGAP1, KATNA1, LPAR3, MYH10, MYH14, MYO1D, MYO6, PRPH, RAB11A, SPTBN1, TUBB4A]
GO:0005839	proteasome core complex	GO_CellularComponent_30.06.2015_15h14	1.25349e-13	[3, 4, 5, 6]	Group035	43.3333	13	[PSMA1, PSMA2, PSMA3, PSMA5, PSMA6, PSMA7, PSMA8, PSMB1, PSMB2, PSMB4, PSMB5, PSMB6, PSMB7]
GO:0030863	cortical cytoskeleton	GO_CellularComponent_30.06.2015_15h14	8.14587e-07	[5, 6, 7, 8, 9]	Group090	15.4762	13	[ACTB, ACTN1, ACTN4, ACTR2, CAPZA2, CAPZB, DSTN, GSN, KRT19, SLC4A1, SPTAN1, SPTBN1, TPM4]
GO:0005903	brush border	GO_CellularComponent_30.06.2015_15h14	6.32357e-07	[3, 4]	Group047	13.9785	13	[ACTN1, ACTN3, ACTR3B, CAPZA2, CAPZB, EZR, FLNB, GNA12, MYH10, MYH14, MYO1D, PLEC, PROM1]
GO:0001726	ruffle	GO_CellularComponent_30.06.2015_15h14	1.37215e-05	[3, 4]	Group054	10.6557	13	[ARF4, ARF6, EPS8L1, EZR, MYO6, NME2, PODXL, RAC1, RDX, RPS3, S100A11, TLN1, TPM1]
GO:0005774	vacuolar membrane	GO_CellularComponent_30.06.2015_15h14	0.0473939	[3, 4, 5, 6, 7, 8, 9]	Group101	5.41667	13	[AHNAK, ANPEP, ANXA6, ATP6V1A, CD63, GNAI1, GNAI3, GNB1, GNB2, GNB4, LAMP1, RAB5C, RAB7A]
GO:0000139	Golgi membrane	GO_CellularComponent_30.06.2015_15h14	0.0162522	[4, 5, 6, 7, 8, 9]	Group000	5.03876	13	[CAV1, CLTC, CLTCL1, COPA, COPB1, COPB2, COPG1, COPG2, GLIPR2, NUMA1, RAB1A, RAB1B, TMED10]
GO:0032432	actin filament bundle	GO_CellularComponent_30.06.2015_15h14	1.62322e-07	[4, 5, 6, 7, 8, 9]	Group099	17.1429	12	[ACTA1, ACTN1, ACTN4, CORO1B, FLNA, FLNB, MYH10, MYH14, MYL9, TPM1, TPM3, TPM4]
GO:0042641	actomyosin	GO_CellularComponent_30.06.2015_15h14	1.62322e-07	[4, 5, 6, 7, 8, 9]	Group099	15.3846	12	[ACTA1, ACTC1, ACTN1, ACTN4, CORO1B, FLNB, MYH10, MYH14, MYL9, TPM1, TPM3, TPM4]
GO:0030175	filopodium	GO_CellularComponent_30.06.2015_15h14	6.84564e-07	[3, 4]	Group073	15.1899	12	[ACTA2, ACTC1, ACTG2, ARF6, CDC42, CIB1, DYNC1H1, EZR, IQGAP2, MSN, PODXL, RDX]
GO:0036464	cytoplasmic ribonucleoprotein granule	GO_CellularComponent_30.06.2015_15h14	0.000183972	[4, 5, 6, 7, 8]	Group041	8.82353	12	[ACTB, CDC42, DDX1, EIF2S1, IQGAP1, NCL, PABPC4, PSMA2, PSMA6, RAC1, RPS6, TUBB]
GO:0005681	spliceosomal complex	GO_CellularComponent_30.06.2015_15h14	0.000454779	[3, 4, 5, 6, 7, 8, 9]	Group093	8	12	[DDX39B, EFTUD2, EIF4A3, HNRNPA1, HNRNPA2B1, HNRNPA3, HNRNPM, HNRNPR, LGALS3, SNRPD2, SRSF1, SRSF2]
GO:0031253	cell projection membrane	GO_CellularComponent_30.06.2015_15h14	0.0022184	[3, 4, 5, 6, 7]	Group083	6.66667	12	[ARF4, ARF6, CTNNB1, EPS8L1, GNA12, PODXL, PROM1, PRPH, RAC1, RPS3, SPTBN1, TPM1]
GO:0005884	actin filament	GO_CellularComponent_30.06.2015_15h14	9.88053e-06	[3, 4, 5, 6, 7, 8, 9]	Group042	12.9412	11	[ACTA1, ACTC1, CAPZB, CORO1B, EZR, FYN, IQGAP2, MYO6, RAC1, TPM1, TPM4]
GO:0016324	apical plasma membrane	GO_CellularComponent_30.06.2015_15h14	0.0321223	[3, 4, 5, 6, 7]	Group058	4.88889	11	[AKR1A1, ATP1A1, ATP2B2, ATP6V1A, CAV1, EZR, FN1, MSN, PFKM, PODXL, PROM1]
GO:0043025	neuronal cell body	GO_CellularComponent_30.06.2015_15h14	0.0509418	[3, 4, 5]	Group009	4.82456	11	[APOB, ATP2B2, CDC42, CIB1, CRMP1, DPYSL2, MYH10, MYO1D, MYO6, PURA, TUBB4A]
GO:0042470	melanosome	GO_CellularComponent_30.06.2015_15h14	1.50059e-06	[6, 7, 8, 9, 10]	Group062	17.5439	10	[ATP1A1, CANX, CTSD, HSP90B1, LAMP1, RAB1A, RAB5C, RAB7A, RAC1, RAN]
GO:0005902	microvillus	GO_CellularComponent_30.06.2015_15h14	6.38121e-05	[3, 4]	Group046	11.6279	10	[ATP6V1A, CLIC4, CLIC5, CTNNB1, EZR, IQGAP2, MSN, PODXL, PROM1, RDX]
GO:0030117	membrane coat	GO_CellularComponent_30.06.2015_15h14	0.00977221	[3, 4, 5, 6, 7]	Group105	10.3093	10	[AP1B1, AP2B1, CLTC, CLTCL1, COPA, COPB1, COPB2, COPG1, COPG2, SEC31A]
GO:0042383	sarcolemma	GO_CellularComponent_30.06.2015_15h14	0.000457722	[3, 4, 5]	Group051	9.17431	10	[ACTN1, AHNAK, ANXA1, ATP1A1, ATP2B4, CIB1, DES, KRT19, LAMP1, PLEC]
GO:0031234	extrinsic component of cytoplasmic side of plasma membrane	GO_CellularComponent_30.06.2015_15h14	3.24957e-05	[3, 4, 5, 6, 7]	Group104	8.92857	10	[FYN, GNA12, GNAI1, GNAI2, GNAI3, GNAL, GNAT1, GNB1, GNG12, IQGAP1]
GO:0097223	sperm part	GO_CellularComponent_30.06.2015_15h14	0.00395639	[2, 3]	Group027	6.89655	10	[AK1, CAPZB, CAV1, CCT6A, GAPDHS, HEXB, IFT81, PFKM, PRKACA, TCP1]
GO:0071013	catalytic step 2 spliceosome	GO_CellularComponent_30.06.2015_15h14	0.000454779	[4, 5, 6, 7, 8, 9, 10]	Group093	11.1111	9	[EFTUD2, EIF4A3, HNRNPA1, HNRNPA2B1, HNRNPA3, HNRNPM, HNRNPR, SNRPD2, SRSF1]
GO:0030135	coated vesicle	GO_CellularComponent_30.06.2015_15h14	0.00977221	[5, 6, 7, 8, 9]	Group105	6.81818	9	[CLTC, CLTCL1, COPA, COPB1, COPB2, COPG1, COPG2, MYO6, SEC31A]
GO:0010008	endosome membrane	GO_CellularComponent_30.06.2015_15h14	0.0403911	[3, 4, 5, 6, 7, 8, 9]	Group053	5.38922	9	[ANXA6, ARF6, CD63, EHD3, PACSIN2, RAB10, RAB11A, RAB5C, RAC1]
GO:0005834	heterotrimeric G-protein complex	GO_CellularComponent_30.06.2015_15h14	3.24957e-05	[3, 4, 5, 6, 7, 8]	Group104	20.5128	8	[GNA12, GNAI1, GNAI2, GNAI3, GNAL, GNAT1, GNB1, GNG12]
GO:0030120	vesicle coat	GO_CellularComponent_30.06.2015_15h14	0.00977221	[4, 5, 6, 7, 8, 9, 10, 11]	Group105	18.6047	8	[CLTC, CLTCL1, COPA, COPB1, COPB2, COPG1, COPG2, SEC31A]
GO:0016459	myosin complex	GO_CellularComponent_30.06.2015_15h14	0.000804692	[3, 4, 5, 6, 7, 8, 9]	Group059	10.2564	8	[ACTG2, MYH10, MYH11, MYH14, MYL9, MYO1D, MYO6, TRIM32]
GO:0005832	chaperonin-containing T-complex	GO_CellularComponent_30.06.2015_15h14	7.3075e-10	[3, 5, 6, 7, 8, 9]	Group033	70	7	[CCT2, CCT3, CCT4, CCT5, CCT6A, CCT8, TCP1]
GO:0005838	proteasome regulatory particle	GO_CellularComponent_30.06.2015_15h14	1.12038e-06	[3, 4, 5, 6, 7]	Group034	30.4348	7	[PSMC4, PSMC5, PSMC6, PSMD11, PSMD3, PSMD6, PSMD7]
GO:0030660	Golgi-associated vesicle membrane	GO_CellularComponent_30.06.2015_15h14	0.00977221	[3, 5, 6, 7, 8, 9, 10]	Group105	23.3333	7	[CLTC, CLTCL1, COPA, COPB1, COPB2, COPG1, COPG2]
GO:0030864	cortical actin cytoskeleton	GO_CellularComponent_30.06.2015_15h14	0.000323772	[4, 5, 6, 7, 8, 9, 10]	Group080	13.4615	7	[ACTN1, ACTR2, DSTN, GSN, KRT19, SPTAN1, SPTBN1]
GO:0031256	leading edge membrane	GO_CellularComponent_30.06.2015_15h14	0.0111497	[3, 4, 5, 6]	Group087	7.29167	7	[ARF4, CDC42, EPS8L1, RAC1, RPS3, SPTBN1, TPM1]
GO:0031514	motile cilium	GO_CellularComponent_30.06.2015_15h14	0.0167521	[3, 4, 5]	Group096	6.73077	7	[AK1, GAPDHS, IFT81, PFKM, PRKACA, RSPH1, TSGA10]
GO:0005885	Arp2/3 protein complex	GO_CellularComponent_30.06.2015_15h14	6.55021e-07	[3, 4, 5, 6, 7, 8, 9]	Group043	42.8571	6	[ACTR2, ACTR3B, ARPC1A, ARPC1B, ARPC2, ARPC4]
GO:0034358	plasma lipoprotein particle	GO_CellularComponent_30.06.2015_15h14	0.000225123	[2, 3, 4]	Group088	17.1429	6	[APOA1, APOA4, APOB, APOE, APOH, CLU]
GO:0005811	lipid particle	GO_CellularComponent_30.06.2015_15h14	0.00216771	[4, 5, 6, 7]	Group010	11.3208	6	[CKAP4, EHD1, KATNA1, RAB5C, RAP1B, VCP]
GO:0045335	phagocytic vesicle	GO_CellularComponent_30.06.2015_15h14	0.00343685	[6, 7, 8, 9, 10]	Group021	10.3448	6	[ANXA11, ANXA3, LAMP1, RAB10, RAB11A, RAB7A]
GO:0044291	cell-cell contact zone	GO_CellularComponent_30.06.2015_15h14	0.0112211	[3]	Group012	8.10811	6	[ACTN1, AHNAK, CAPZB, CTNNB1, DES, SPTAN1]
GO:0034663	endoplasmic reticulum chaperone complex	GO_CellularComponent_30.06.2015_15h14	2.34092e-06	[3, 4, 5, 6, 7, 8, 9]	Group006	50	5	[HSP90B1, HSPA5, HYOU1, P4HB, PPIB]
GO:0019773	proteasome core complex, alpha-subunit complex	GO_CellularComponent_30.06.2015_15h14	2.34092e-06	[3, 4, 5, 6, 7]	Group063	50	5	[PSMA1, PSMA2, PSMA3, PSMA6, PSMA8]
GO:0030126	COPI vesicle coat	GO_CellularComponent_30.06.2015_15h14	0.00977221	[4, 5, 6, 7, 8, 9, 10, 11, 12]	Group105	45.4545	5	[COPA, COPB1, COPB2, COPG1, COPG2]
GO:0034361	very-low-density lipoprotein particle	GO_CellularComponent_30.06.2015_15h14	0.000225123	[4, 5, 6]	Group088	21.7391	5	[APOA1, APOA4, APOB, APOE, APOH]
GO:0005788	endoplasmic reticulum lumen	GO_CellularComponent_30.06.2015_15h14	0.00658404	[4, 5, 6, 7, 8, 9]	Group015	10.6383	5	[CALR, ERP29, HSP90B1, HSPA5, PDIA4]
GO:0032587	ruffle membrane	GO_CellularComponent_30.06.2015_15h14	0.0111497	[4, 5, 6, 7, 8]	Group087	8.92857	5	[ARF4, EPS8L1, RAC1, RPS3, TPM1]
GO:0030426	growth cone	GO_CellularComponent_30.06.2015_15h14	0.0179552	[3, 4, 5]	Group077	8.33333	5	[CIB1, GPM6A, IQGAP1, MYH10, MYH14]
GO:0036126	sperm flagellum	GO_CellularComponent_30.06.2015_15h14	0.0167521	[3, 4, 5, 6]	Group096	8.06452	5	[AK1, GAPDHS, IFT81, PFKM, PRKACA]
GO:0005930	axoneme	GO_CellularComponent_30.06.2015_15h14	0.0504203	[3, 4, 5, 6, 7, 8, 9]	Group049	6.32911	5	[AK1, DNAH5, DNAH9, DYNC2H1, WDR35]
GO:0001669	acrosomal vesicle	GO_CellularComponent_30.06.2015_15h14	0.04	[3, 4, 5, 6, 7, 8, 9, 10]	Group045	5.61798	5	[CAPZB, CAV1, CCT6A, HEXB, TCP1]
GO:0005577	fibrinogen complex	GO_CellularComponent_30.06.2015_15h14	0.000244264	[2, 3, 4]	Group064	30.7692	4	[FGA, FGB, FGG, FN1]
GO:0016460	myosin II complex	GO_CellularComponent_30.06.2015_15h14	0.000447869	[4, 5, 6, 7, 8, 9, 10]	Group060	26.6667	4	[MYH10, MYH14, MYL9, TRIM32]
GO:0032982	myosin filament	GO_CellularComponent_30.06.2015_15h14	0.00117334	[4, 5, 6, 7, 8, 9, 10]	Group003	21.0526	4	[ACTG2, MYH10, MYH14, TRIM32]
GO:0031941	filamentous actin	GO_CellularComponent_30.06.2015_15h14	0.00339545	[3, 4, 5, 6, 7, 8, 9, 10]	Group084	16	4	[IQGAP2, MYO6, TPM1, TPM4]
GO:0031091	platelet alpha granule	GO_CellularComponent_30.06.2015_15h14	0.00452623	[4, 5, 6, 7, 8, 9, 10]	Group081	14.8148	4	[FGA, FGB, FGG, STXBP1]
GO:0032154	cleavage furrow	GO_CellularComponent_30.06.2015_15h14	0.00517633	[3, 4, 5]	Group085	14.2857	4	[MYH10, RAB11A, RALA, RHOA]
GO:0005844	polysome	GO_CellularComponent_30.06.2015_15h14	0.0197891	[3, 4, 5, 6]	Group037	9.7561	4	[CALR, EEF2, PSMA6, RPL10L]
GO:0030118	clathrin coat	GO_CellularComponent_30.06.2015_15h14	0.0331446	[4, 5, 6, 7, 8]	Group069	8.33333	4	[AP1B1, AP2B1, CLTC, CLTCL1]
GO:0030286	dynein complex	GO_CellularComponent_30.06.2015_15h14	0.0331446	[4, 5, 6, 7, 8, 9, 10]	Group074	8.33333	4	[DNAH5, DNAH9, DYNC1H1, DYNC2H1]
GO:0042645	mitochondrial nucleoid	GO_CellularComponent_30.06.2015_15h14	0.050692	[2, 4, 5, 6, 7, 8, 9, 10]	Group002	7.27273	4	[HADHA, HSPA9, VDAC1, VDAC2]
GO:0031597	cytosolic proteasome complex	GO_CellularComponent_30.06.2015_15h14	0.00588919	[4, 5, 6, 7, 8, 9]	Group102	33.3333	3	[PSMC4, PSMC5, PSMC6]
GO:0031595	nuclear proteasome complex	GO_CellularComponent_30.06.2015_15h14	0.00588919	[4, 5, 6, 7, 8, 9, 10]	Group102	33.3333	3	[PSMC4, PSMC5, PSMC6]
GO:0008290	F-actin capping protein complex	GO_CellularComponent_30.06.2015_15h14	0.00230309	[3, 4, 5, 6, 7, 8, 9]	Group052	27.2727	3	[CAPZA1, CAPZA2, CAPZB]
GO:0008540	proteasome regulatory particle, base subcomplex	GO_CellularComponent_30.06.2015_15h14	0.00588919	[3, 4, 5, 6, 7, 8]	Group102	21.4286	3	[PSMC4, PSMC5, PSMC6]
GO:0042581	specific granule	GO_CellularComponent_30.06.2015_15h14	0.00711318	[4, 5, 6, 7, 8, 9, 10]	Group071	18.75	3	[ANXA11, ANXA3, LTF]
GO:0035267	NuA4 histone acetyltransferase complex	GO_CellularComponent_30.06.2015_15h14	0.0302611	[7, 8, 9, 10, 11, 12, 13, 14, 15]	Group007	11.1111	3	[ACTB, RUVBL1, RUVBL2]
GO:0097228	sperm principal piece	GO_CellularComponent_30.06.2015_15h14	0.0302611	[3, 4, 5, 6, 7]	Group028	11.1111	3	[GAPDHS, IFT81, PFKM]
GO:0032420	stereocilium	GO_CellularComponent_30.06.2015_15h14	0.0364311	[2, 3, 4, 5, 6, 7, 8]	Group086	10.3448	3	[CLIC5, PROM1, RDX]
GO:0010494	cytoplasmic stress granule	GO_CellularComponent_30.06.2015_15h14	0.046794	[5, 6, 7, 8, 9]	Group055	9.375	3	[DDX1, EIF2S1, PABPC4]

## Sheet: F. catus
GOID	GOTerm	Ontology Source	Group PValue	GOLevels	GOGroups	% Associated Genes	Nr. Genes	Associated Genes Found
GO:0045898	regulation of RNA polymerase II transcriptional preinitiation complex assembly	GO_BiologicalProcess-GOA_14.11.2016_02h13	0.000166533	[6, 7, 8, 9, 10, 11, 12, 13]	Group01	30	3	[HMGB1, PSMC1, PSMC3]
GO:0045922	negative regulation of fatty acid metabolic process	GO_BiologicalProcess-GOA_14.11.2016_02h13	0.000889754	[4, 5, 6, 7, 8, 9, 10]	Group02	17.6471	3	[ACACB, ACADVL, ERLIN2]
GO:0006956	complement activation	GO_BiologicalProcess-GOA_14.11.2016_02h13	0.000889754	[3, 4, 5, 6, 7]	Group18	17.6471	3	[A2M, CD59, LOC101094346]
GO:0033539	fatty acid beta-oxidation using acyl-CoA dehydrogenase	GO_BiologicalProcess-GOA_14.11.2016_02h13	0.000889754	[7, 8, 9, 10, 11]	Group23	17.6471	3	[ACAD8, ACADVL, ETFB]
GO:0042775	mitochondrial ATP synthesis coupled electron transport	GO_BiologicalProcess-GOA_14.11.2016_02h13	0.00168287	[6, 7, 8, 10, 11, 12, 13]	Group25	14.2857	3	[DLD, PINK1, SDHA]
GO:0072698	protein localization to microtubule cytoskeleton	GO_BiologicalProcess-GOA_14.11.2016_02h13	0.00281445	[7]	Group10	12	3	[CEP131, DIAPH1, HOOK3]
GO:1903201	regulation of oxidative stress-induced cell death	GO_BiologicalProcess-GOA_14.11.2016_02h13	0.000813093	[4, 5, 6, 7]	Group11	10.8108	4	[NONO, PINK1, SOD1, TXN]
GO:2001244	positive regulation of intrinsic apoptotic signaling pathway	GO_BiologicalProcess-GOA_14.11.2016_02h13	0.00109563	[5, 6, 7, 8, 9]	Group15	10	4	[BCAP31, S100A8, SLC9A3R1, SOD1]
GO:0006635	fatty acid beta-oxidation	GO_BiologicalProcess-GOA_14.11.2016_02h13	0.00234548	[6, 7, 8, 9, 10]	Group29	9.61539	5	[ACACB, ACAD8, ACADVL, ETFB, HADHB]
GO:0031497	chromatin assembly	GO_BiologicalProcess-GOA_14.11.2016_02h13	3.73788e-05	[5, 6, 7]	Group31	9.375	6	[HMGB1, HP1BP3, LOC101089263, LOC101096566, NAP1L4, UBN1]
GO:0042542	response to hydrogen peroxide	GO_BiologicalProcess-GOA_14.11.2016_02h13	0.00687489	[4, 5]	Group32	9.09091	5	[CAT, PINK1, PRDX3, SOD1, TXN]
GO:0045833	negative regulation of lipid metabolic process	GO_BiologicalProcess-GOA_14.11.2016_02h13	0.000439419	[3, 4, 5, 6]	Group00	8.92857	5	[ACACB, ACADVL, ERLIN2, LOC101091160, SOD1]
GO:0051055	negative regulation of lipid biosynthetic process	GO_BiologicalProcess-GOA_14.11.2016_02h13	0.0163522	[4, 5, 6, 7]	Group30	8.33333	3	[ACADVL, ERLIN2, SOD1]
GO:0065004	protein-DNA complex assembly	GO_BiologicalProcess-GOA_14.11.2016_02h13	3.73788e-05	[5, 6]	Group31	7.92079	8	[HMGB1, HP1BP3, LOC101089263, LOC101096566, NAP1L4, PSMC1, PSMC3, UBN1]
GO:0098869	cellular oxidant detoxification	GO_BiologicalProcess-GOA_14.11.2016_02h13	0.00687489	[3, 6]	Group32	7.8125	5	[CAT, MGST2, PRDX3, SOD1, TXN]
GO:0009060	aerobic respiration	GO_BiologicalProcess-GOA_14.11.2016_02h13	0.0114185	[5, 6]	Group20	7.31707	3	[CAT, NDUFV1, SDHA]
GO:0008203	cholesterol metabolic process	GO_BiologicalProcess-GOA_14.11.2016_02h13	0.0163522	[5, 6]	Group30	7.27273	4	[ACADVL, CAT, ERLIN2, SOD1]
GO:0070613	regulation of protein processing	GO_BiologicalProcess-GOA_14.11.2016_02h13	0.0147048	[6, 7]	Group09	6.66667	3	[A2M, CD59, MYH9]
GO:2001235	positive regulation of apoptotic signaling pathway	GO_BiologicalProcess-GOA_14.11.2016_02h13	7.38553e-05	[4, 5, 6, 7, 8]	Group12	6.61157	8	[BCAP31, CTNNA1, LOC101091160, PINK1, S100A8, SH3GLB1, SLC9A3R1, SOD1]
GO:0030433	ER-associated ubiquitin-dependent protein catabolic process	GO_BiologicalProcess-GOA_14.11.2016_02h13	0.00616508	[4, 5, 6, 7, 8, 9, 10, 11]	Group21	6.25	4	[BCAP31, ERLIN2, PSMC1, PSMC3]
GO:0007368	determination of left/right symmetry	GO_BiologicalProcess-GOA_14.11.2016_02h13	0.00247529	[6, 7]	Group19	6.09756	5	[ARMC4, FOLR1, IFT140, IFT172, TMED2]
GO:2001242	regulation of intrinsic apoptotic signaling pathway	GO_BiologicalProcess-GOA_14.11.2016_02h13	0.000388432	[5, 6, 7, 8]	Group13	5.98291	7	[BCAP31, CCAR2, NONO, PINK1, S100A8, SLC9A3R1, SOD1]
GO:0009636	response to toxic substance	GO_BiologicalProcess-GOA_14.11.2016_02h13	0.00687489	[3]	Group32	5.82524	6	[CAT, MGST2, PINK1, PRDX3, SOD1, TXN]
GO:0060271	cilium assembly	GO_BiologicalProcess-GOA_14.11.2016_02h13	0.00224702	[5, 6]	Group06	5.12821	6	[ARMC4, CCDC114, CEP131, IFT140, IFT172, TEKT3]
GO:0046395	carboxylic acid catabolic process	GO_BiologicalProcess-GOA_14.11.2016_02h13	0.00234548	[5, 6, 7]	Group29	5.08475	6	[AASS, ACACB, ACAD8, ACADVL, ETFB, HADHB]
GO:0009167	purine ribonucleoside monophosphate metabolic process	GO_BiologicalProcess-GOA_14.11.2016_02h13	0.0022594	[7, 8, 9]	Group28	5.03145	8	[DLD, ENO1, NT5E, PARP1, PFKP, PINK1, SDHA, STOML2]
GO:0046496	nicotinamide nucleotide metabolic process	GO_BiologicalProcess-GOA_14.11.2016_02h13	0.0139129	[6, 7, 8, 9]	Group04	4.93827	4	[ENO1, FMO1, FMO2, PFKP]
GO:0034599	cellular response to oxidative stress	GO_BiologicalProcess-GOA_14.11.2016_02h13	0.00379707	[4]	Group24	4.61538	6	[NONO, PARP1, PINK1, PRDX3, SOD1, TXN]
GO:0006091	generation of precursor metabolites and energy	GO_BiologicalProcess-GOA_14.11.2016_02h13	0.000437405	[3]	Group26	4.56853	9	[AASS, CAT, DLD, ENO1, HMGB1, NDUFV1, PFKP, PINK1, SDHA]
GO:0051604	protein maturation	GO_BiologicalProcess-GOA_14.11.2016_02h13	0.00101314	[4, 5]	Group05	4.49438	8	[A2M, CD59, IFT172, LOC101096566, MYH9, SERPINH1, SPCS2, STOML2]
GO:0061136	regulation of proteasomal protein catabolic process	GO_BiologicalProcess-GOA_14.11.2016_02h13	0.00961306	[6, 7, 8, 9]	Group08	4.42478	5	[BCAP31, CCAR2, LOC101091160, PSMC1, PSMC3]
GO:0016042	lipid catabolic process	GO_BiologicalProcess-GOA_14.11.2016_02h13	0.00116905	[4]	Group17	4.3956	8	[ACACB, ACAD8, ACADVL, ETFB, HADHB, HEXA, LIPH, PLA2G4A]
GO:0046394	carboxylic acid biosynthetic process	GO_BiologicalProcess-GOA_14.11.2016_02h13	0.00269862	[5, 6, 7]	Group03	4.29448	7	[AASS, ACACB, ACADVL, BHMT, ERLIN2, MGST2, PLA2G4A]
GO:2001243	negative regulation of intrinsic apoptotic signaling pathway	GO_BiologicalProcess-GOA_14.11.2016_02h13	0.0495293	[5, 6, 7, 8, 9]	Group14	4.16667	3	[CCAR2, NONO, PINK1]
GO:0030705	cytoskeleton-dependent intracellular transport	GO_BiologicalProcess-GOA_14.11.2016_02h13	0.025213	[4, 5]	Group22	4.12371	4	[CEP131, HOOK3, IFT140, SOD1]
GO:0015980	energy derivation by oxidation of organic compounds	GO_BiologicalProcess-GOA_14.11.2016_02h13	0.00665554	[3, 4]	Group07	4.10959	6	[CAT, DLD, HMGB1, NDUFV1, PINK1, SDHA]
GO:0006732	coenzyme metabolic process	GO_BiologicalProcess-GOA_14.11.2016_02h13	0.00181229	[4]	Group16	4.10256	8	[ACACB, ALDH1L1, DLD, ENO1, FMO1, FMO2, FOLR1, PFKP]
GO:0046128	purine ribonucleoside metabolic process	GO_BiologicalProcess-GOA_14.11.2016_02h13	0.0022594	[6, 7, 8]	Group28	4.06091	8	[DLD, ENO1, NT5E, PARP1, PFKP, PINK1, SDHA, STOML2]
GO:0031595	nuclear proteasome complex	GO_CellularComponent-GOA_14.11.2016_02h13	0.00681177	[4, 5, 6, 7, 8, 9, 10]	Group7	37.5	3	[PSMC1, PSMC3, PSMD12]
GO:0005838	proteasome regulatory particle	GO_CellularComponent-GOA_14.11.2016_02h13	0.00681177	[3, 4, 5, 6, 7]	Group7	14.2857	3	[PSMC1, PSMC3, PSMD12]
GO:0014704	intercalated disc	GO_CellularComponent-GOA_14.11.2016_02h13	0.00442736	[4]	Group2	10.7143	3	[CTNNA1, DSP, TJP1]
GO:0005930	axoneme	GO_CellularComponent-GOA_14.11.2016_02h13	0.000862069	[3, 4, 5, 6, 7, 8, 9]	Group1	8.06452	5	[ARMC4, CCDC114, IFT140, IFT172, LOC101100574]
GO:0022625	cytosolic large ribosomal subunit	GO_CellularComponent-GOA_14.11.2016_02h13	0.00392881	[5, 6, 7, 8, 9, 10]	Group3	7.40741	4	[LOC101098952, MRTO4, RPL17, RPL8]
GO:0005882	intermediate filament	GO_CellularComponent-GOA_14.11.2016_02h13	0.000141226	[5, 6, 7, 8, 9, 10]	Group0	7.36842	7	[DSP, KRT39, LMNB1, LMNB2, LOC101096742, LOC101097497, LOC101100226]
GO:0044445	cytosolic part	GO_CellularComponent-GOA_14.11.2016_02h13	2.43321e-07	[4, 5, 6, 7, 8]	Group5	7.22222	13	[CCT7, ENO1, HBQ1, LOC101098159, LOC101098952, MRTO4, PRDX3, PSMC1, PSMC3, RPL17, RPL8, RPS26, RPS5]
GO:1905368	peptidase complex	GO_CellularComponent-GOA_14.11.2016_02h13	0.00681177	[3]	Group7	6.34921	4	[PSMC1, PSMC3, PSMD12, SPCS2]
GO:0022626	cytosolic ribosome	GO_CellularComponent-GOA_14.11.2016_02h13	0.00608009	[5, 6, 7, 8, 9]	Group6	6.31579	6	[LOC101098952, MRTO4, RPL17, RPL8, RPS26, RPS5]
GO:0036126	sperm flagellum	GO_CellularComponent-GOA_14.11.2016_02h13	0.0230547	[3, 4, 5, 6, 7]	Group4	5.88235	3	[IFT172, SLC9A3R1, TEKT3]
GO:0044391	ribosomal subunit	GO_CellularComponent-GOA_14.11.2016_02h13	0.00608009	[3, 4, 5, 6, 7, 8]	Group6	4.54545	6	[LOC101098952, MRTO4, RPL17, RPL8, RPS26, RPS5]
GO:0004499	N,N-dimethylaniline monooxygenase activity	GO_MolecularFunction-GOA_14.11.2016_02h13	0.000336076	[5]	Group09	50	3	[FMO1, FMO2, FMO5]
GO:0050661	NADP binding	GO_MolecularFunction-GOA_14.11.2016_02h13	0.000336076	[4, 5]	Group09	14.2857	4	[CAT, FMO1, FMO2, FMO5]
GO:0050660	flavin adenine dinucleotide binding	GO_MolecularFunction-GOA_14.11.2016_02h13	1.03245e-05	[4, 5]	Group05	11.1111	7	[ACAD8, ACADVL, DLD, FMO1, FMO2, FMO5, SDHA]
GO:0004601	peroxidase activity	GO_MolecularFunction-GOA_14.11.2016_02h13	0.00554804	[2, 4]	Group00	10	3	[CAT, MGST2, PRDX3]
GO:0016620	oxidoreductase activity, acting on the aldehyde or oxo group of donors, NAD or NADP as acceptor	GO_MolecularFunction-GOA_14.11.2016_02h13	0.00608867	[4]	Group04	9.67742	3	[ALDH16A1, ALDH1L1, DLD]
GO:0050662	coenzyme binding	GO_MolecularFunction-GOA_14.11.2016_02h13	9.26202e-07	[3]	Group06	7.91367	11	[ACAD8, ACADVL, CAT, DLD, FMO1, FMO2, FMO5, HADH, NDUFV1, PARP1, SDHA]
GO:0051287	NAD binding	GO_MolecularFunction-GOA_14.11.2016_02h13	0.0150477	[4, 5]	Group08	6.97674	3	[HADH, NDUFV1, PARP1]
GO:0004866	endopeptidase inhibitor activity	GO_MolecularFunction-GOA_14.11.2016_02h13	0.00247617	[5]	Group02	5.30973	6	[A2M, LOC101080976, LOC101094346, PRDX3, SERPINB1, SERPINH1]
GO:0004867	serine-type endopeptidase inhibitor activity	GO_MolecularFunction-GOA_14.11.2016_02h13	0.0315882	[6]	Group03	5.26316	3	[A2M, SERPINB1, SERPINH1]
GO:0098641	cadherin binding involved in cell-cell adhesion	GO_MolecularFunction-GOA_14.11.2016_02h13	0.000513912	[5]	Group01	4.31034	10	[CTNNA1, CTNND1, ENO1, KTN1, LOC101091160, MYH9, PCBP1, PFKP, RPS26, TJP1]
GO:0050839	cell adhesion molecule binding	GO_MolecularFunction-GOA_14.11.2016_02h13	7.4559e-05	[3]	Group07	4.05797	14	[CADM1, CTNNA1, CTNND1, DSP, ENO1, KTN1, LAMA5, LAMB2, LOC101091160, MYH9, PCBP1, PFKP, RPS26, TJP1]

## Sheet: C. familiaris
GOID	GOTerm	Ontology Source	Group PValue	GOLevels	GOGroups	% Associated Genes	Nr. Genes	Associated Genes Found
GO:1901673	regulation of mitotic spindle assembly	GO_BiologicalProcess_30.06.2015_15h14	0.00120617	[5, 6, 7, 8, 9, 10]	Group13	33.3333	4	[CHMP1A, CHMP2A, CHMP4B, VPS4B]
GO:0039702	viral budding via host ESCRT complex	GO_BiologicalProcess_30.06.2015_15h14	0.00120617	[5, 6, 7, 8]	Group13	30	3	[CHMP2A, CHMP4B, VPS4B]
GO:0015671	oxygen transport	GO_BiologicalProcess_30.06.2015_15h14	1.98929e-06	[5, 6]	Group03	21.7391	5	[LOC100855558, LOC100855634, LOC476825, LOC480784, LOC485255]
GO:0030449	regulation of complement activation	GO_BiologicalProcess_30.06.2015_15h14	0.000271614	[4, 5, 6, 7, 8]	Group07	21.4286	3	[C3, C4BPA, SERPING1]
GO:0006956	complement activation	GO_BiologicalProcess_30.06.2015_15h14	5.59399e-06	[3, 4, 5, 6, 7]	Group02	17.8571	5	[C1S, C3, C4BPA, MASP2, SERPING1]
GO:0043101	purine-containing compound salvage	GO_BiologicalProcess_30.06.2015_15h14	0.000698588	[5, 6]	Group09	15.7895	3	[ADK, HPRT1, PNP]
GO:0019076	viral release from host cell	GO_BiologicalProcess_30.06.2015_15h14	0.00120617	[4, 5, 6]	Group13	12.9032	4	[CHMP2A, CHMP4B, IST1, VPS4B]
GO:0046605	regulation of centrosome cycle	GO_BiologicalProcess_30.06.2015_15h14	0.00120617	[5, 6, 7, 8, 9]	Group13	12.8205	5	[CHMP1A, CHMP2A, CHMP4B, RANBP1, VPS4B]
GO:0007080	mitotic metaphase plate congression	GO_BiologicalProcess_30.06.2015_15h14	0.00120617	[4, 5, 6, 7, 8]	Group13	11.1111	4	[CHMP1A, CHMP2A, CHMP4B, VPS4B]
GO:0021762	substantia nigra development	GO_BiologicalProcess_30.06.2015_15h14	0.000123372	[4, 5, 6, 7, 8, 9]	Group05	9.61539	5	[CALM3, INA, MBP, PADI2, PLP1]
GO:0010880	regulation of release of sequestered calcium ion into cytosol by sarcoplasmic reticulum	GO_BiologicalProcess_30.06.2015_15h14	0.019859	[6, 7, 8, 9, 10, 11, 12, 13, 14, 15]	Group12	8.33333	3	[ANK2, CALM3, DMD]
GO:0036465	synaptic vesicle recycling	GO_BiologicalProcess_30.06.2015_15h14	0.00754977	[5, 6, 7, 8]	Group08	6.97674	3	[OPHN1, RAB5A, SH3GL2]
GO:0006900	membrane budding	GO_BiologicalProcess_30.06.2015_15h14	0.00120617	[4, 5]	Group13	6.89655	4	[CHMP2A, CHMP4B, SNAP91, VPS4B]
GO:0050766	positive regulation of phagocytosis	GO_BiologicalProcess_30.06.2015_15h14	0.00804726	[4, 5, 6, 7, 8]	Group11	6.81818	3	[C3, CD36, CD47]
GO:0032414	positive regulation of ion transmembrane transporter activity	GO_BiologicalProcess_30.06.2015_15h14	0.019859	[4, 5, 6, 7, 8, 9]	Group12	5.97015	4	[AKAP9, ANK2, CALM3, DMD]
GO:1904064	positive regulation of cation transmembrane transport	GO_BiologicalProcess_30.06.2015_15h14	0.019859	[5, 6, 7, 8, 9]	Group12	5.55556	4	[AKAP9, ANK2, CALM3, DMD]
GO:1902115	regulation of organelle assembly	GO_BiologicalProcess_30.06.2015_15h14	0.00120617	[3, 4, 5, 6]	Group13	5.37634	5	[CHMP1A, CHMP2A, CHMP4B, MNS1, VPS4B]
GO:0006096	glycolytic process	GO_BiologicalProcess_30.06.2015_15h14	0.00704219	[4, 5, 6, 7, 8, 9, 10]	Group01	4.93827	4	[LOC100683724, LOC100688969, PKLR, PKM]
GO:0030193	regulation of blood coagulation	GO_BiologicalProcess_30.06.2015_15h14	0.00704219	[4, 5, 6, 7]	Group06	4.93827	4	[CD36, HRG, KNG1, SERPING1]
GO:0070507	regulation of microtubule cytoskeleton organization	GO_BiologicalProcess_30.06.2015_15h14	0.00120617	[4, 5, 6, 7]	Group13	4.92958	7	[CHMP1A, CHMP2A, CHMP4B, CLIP1, MAPT, RANBP1, VPS4B]
GO:0051297	centrosome organization	GO_BiologicalProcess_30.06.2015_15h14	0.00120617	[5, 6, 7]	Group13	4.65116	6	[CHMP1A, CHMP2A, CHMP4B, CNTLN, RANBP1, VPS4B]
GO:1901019	regulation of calcium ion transmembrane transporter activity	GO_BiologicalProcess_30.06.2015_15h14	0.019859	[6, 7, 8, 9, 10, 11, 12]	Group12	4.61538	3	[ANK2, CALM3, DMD]
GO:0001952	regulation of cell-matrix adhesion	GO_BiologicalProcess_30.06.2015_15h14	0.0113393	[5, 6]	Group00	4.30108	4	[CD36, DMD, HRG, PIK3R1]
GO:0007051	spindle organization	GO_BiologicalProcess_30.06.2015_15h14	0.00120617	[4, 5, 6]	Group13	4.28571	6	[CHMP1A, CHMP2A, CHMP4B, LOC102156768, RANBP1, VPS4B]
GO:0016079	synaptic vesicle exocytosis	GO_BiologicalProcess_30.06.2015_15h14	0.0117588	[5, 6, 7, 8, 9]	Group04	4.25532	4	[RAB5A, RAB8A, SNAP23, SNAP25]
GO:0048489	synaptic vesicle transport	GO_BiologicalProcess_30.06.2015_15h14	0.00290446	[4, 5, 6, 7]	Group10	4	6	[OPHN1, RAB5A, RAB8A, SH3GL2, SNAP23, SNAP25]
GO:0000788	nuclear nucleosome	GO_CellularComponent_30.06.2015_15h14	0.000740207	[4, 5, 6, 7, 8, 9, 10, 11, 12, 13]	Group1	9.52381	4	[H2BFWT, HIST1H2BA, LOC100683643, LOC483170]
GO:0055038	recycling endosome membrane	GO_CellularComponent_30.06.2015_15h14	0.00369991	[4, 5, 6, 7, 8, 9, 10]	Group7	9.375	3	[EHD4, RAB13, RAB8A]
GO:0031970	organelle envelope lumen	GO_CellularComponent_30.06.2015_15h14	0.00122946	[2, 3, 4, 5, 6, 7, 8]	Group5	8.33333	4	[BCHE, CACYBP, LOC102156768, PNPT1]
GO:0000786	nucleosome	GO_CellularComponent_30.06.2015_15h14	7.19672e-06	[3, 4, 5, 6, 7, 8, 9, 10]	Group0	7.84314	8	[H2AFJ, H2BFWT, HIST1H2AA, HIST1H2BA, LOC100683643, LOC483170, LOC488304, LOC612779]
GO:0005834	heterotrimeric G-protein complex	GO_CellularComponent_30.06.2015_15h14	0.00648507	[3, 4, 5, 6, 7, 8]	Group2	7.69231	3	[GNAO1, GNAS, GNG5]
GO:0005882	intermediate filament	GO_CellularComponent_30.06.2015_15h14	3.95557e-07	[3, 4, 5, 6, 7, 8, 9]	Group3	7.05128	11	[INA, KRT12, KRT13, KRT15, KRT26, KRT42, KRT6A, KRT75, KRT76, MNS1, NEFL]
GO:0045095	keratin filament	GO_CellularComponent_30.06.2015_15h14	0.00442328	[4, 5, 6, 7, 8, 9, 10]	Group6	5.88235	4	[KRT13, KRT6A, KRT75, KRT76]
GO:0010008	endosome membrane	GO_CellularComponent_30.06.2015_15h14	0.000242345	[3, 4, 5, 6, 7, 8, 9]	Group4	4.79042	8	[CHMP1A, CHMP4B, EHD4, LAMP2, RAB13, RAB5A, RAB8A, VPS4B]
GO:0098562	cytoplasmic side of membrane	GO_CellularComponent_30.06.2015_15h14	0.000432164	[3, 4]	Group8	4.3956	8	[BLK, CDK16, CHMP4B, GNAO1, GNAS, GNG5, RAB5A, S100A6]
GO:0004298	threonine-type endopeptidase activity	GO_MolecularFunction_30.06.2015_15h14	0.00513437	[6]	Group0	8.57143	3	[LOC102152879, PSMB3, PSMB9]
GO:0004869	cysteine-type endopeptidase inhibitor activity	GO_MolecularFunction_30.06.2015_15h14	0.0137823	[6]	Group2	6	3	[FETUB, HRG, KNG1]
GO:0004866	endopeptidase inhibitor activity	GO_MolecularFunction_30.06.2015_15h14	0.000276106	[5]	Group1	4.81928	8	[AGT, C3, FETUB, HRG, KNG1, LOC611458, SERPINB11, SERPING1]
