# Supplementary material for: Oviductal Extracellular Vesicles Improve Post-Thaw Sperm Function in Red Wolves and Cheetahs
Source: Int J Mol Sci. 2020 May 25;21(10):3733. doi: 10.3390/ijms21103733 (PMC7279450; doi:10.3390/ijms21103733)
Supplement: Supplementary file 1 [file ijms-21-03733-s001.zip › Supplemmentary data/Suppl. data 5.xls]

## Sheet: C. familiaris Venn diagram
Group	# Proteins	Proteins
All	216	ANXA2, GAPDHS, LOC100856216, PTMA, RPL10A, LOC100855588, LOC102156643, KRT14, TUBA4A, GNAL, ATP1A3, EEF2, KRT9, H2AFJ, LOC610636, HIST2H4, YWHAG, MYH14, GNAI3, PPIH, MSN, KRT89, KRT72, HIST1H2AA, LOC100685053, KRT73, LOC102153873, LOC475521, TUBB2B, GNAI2, TPM4, LOC478825, LOC106557476, LOC481722, PSMA3, PSMA1, KRT1, ALDOC, KRT4, UCHL1, LOC100856782, GNAS, EFHD2, KRT28, TUBA8, MDH1, KRT13, TPI1, …
ProE_PeriO_PreO	12	AP1S2, PPP3CA, HSPA9, MACROH2A1, CALM3, LOC106558049, UBE2V1, RPS25, UBE2V2, PFKM, LOC111093593, CALM2
ProE_PreO_PostO	12	RPS18, PGK2, H1-6, EIF4A1, H1-1, LOC106558231, MYL6, H1-5, LOC102156198, LOC611067, S100A11, KRT23
ProE_PeriO_PostO	12	WWC2, RAB1B, S100A4, INA, NEFH, LGALS1, IDH2, AKR1B1, TTC25, STXBP1, IDH1, RAB1A
PeriO_PreO_PostO	331	ACTN4, PSMA2, STK24, ACTR3, TAGLN, SLC4A1, HSPB1, CEACAM23, COPB2, RAC1, C1S, ANXA1, GFPT1, TLN1, PACSIN2, HRG, HNRNPD, RPLP0, CALR3, LOC100687259, SLC15A2, DPYSL2, CAPS, LOC100855558, ACTR3B, ARF6, RSPH14, ANP32E, SCYL3, CAPZA1, ARHGAP18, CHMP2A, AKR1E2, TTR, PGRMC1, PTGDS, PRDX6, GPNMB, LOC479911, LOC611458, LAMP1, NME2, CAND1, LOC480784, ANXA3, CLIC4, PSMB7, RAC2, LOC102151313, PDIA3, GSS, LOC…
ProE_PreO	11	LOC102153838, PPP3R1, CAPRIN1, PURA, GNPNAT1, EFTUD2, SPARCL1, H2BFWT, NPS, SLC25A31, SNAP91
ProE-PeriO	7	RPS11, TUBAL3, KRT26, SNAP25, CAPG, KRT25, MACROH2A2
ProE_PostO	7	LOC485449, EEF1E1, LOC612180, TEAD2, LOC490690, KRT81, EXOC6
PeriO_PreO	31	LOC100685226, PRKCSH, GLUD1, RAP1A, MARCKS, CNTLN, RAP1B, SMIM22, COPG1, PSMD6, GLUL, NUDC, LOC102155259, STIP1, LTF, AFP, CRMP1, COPB1, DNAJA1, SPAG6, ATP6V1A, APOA4, ANP32A, CPT1C, PRDX5, LOC102155014, PHB, GNA12, EPRS1, VPS13D, GPM6A
PreO_PostO	41	AK1, DDOST, AGRN, RHOC, LOC609748, RPL15, RPL3L, CHMP1B, HNRNPR, LOC111092690, SND1, RPL3, GNPDA2, HSPE1, GNG12, RHOA, DCTN3, DCLRE1B, HSPA4L, AHCY, RPS8, ACO2, CORO1B, LOC106558887, PHB2, SH3BGRL3, GANAB, HNRNPA3, EIF2S1, LAP3, TRAPPC5, LOC102156730, RPN2, CLIC5, CLIC2, LOC102154081, VAT1, RPL6, SEC31A, HNRNPC, SNRPD2
PeriO_PostO	51	LOC476718, TKT, ACTN3, ARPC2, ODF2, COTL1, CC2D2A, LPAR3, RPL7A, MNS1, CD55, CAPNS1, APOE, DSTN, LGALS3, PTGR1, RALA, MLF1, EHD4, LOC102153978, SPATA18, CRIP2, TSGA10, HSPA4, ATP2B4, CHMP1A, PADI2, BST1, RAB13, COX2, ARHGDIA, FABP4, CTNNB1, SKIL, ATP2B3, RAB10, PODXL, CRIP3, AKR1A1, PROS1, CTSD, CA1, MYO1D, RPS9, LOC102154786, BAIAP2, PDCD10, LOC100686507, ATP2B1, IVD, ISYNA1
ProE	42	COBLL1, VAMP2, LOC608816, TAX1BP1, SLC25A3, TMSB10, CDRT1, PNPT1, CDYL2, DIAPH2, SLK, MPHOSPH10, ATP5MC1, CCDC65, AKAP9, TNNC2, CS, DBN1, TRIM32, RPS19, MAPT, KIAA0586, PALM2AKAP2, LIPI, FAU, MBP, PIK3R1, DMD, RANBP1, EFCAB5, LOC100683927, ALDOB, PLP1, SEC61B, TMSB4X, SI, TPPP2, LOC102152706, SNCB, PMS2, NAP1L1, RPS15
PreO	69	SEC24D, UGGT1, ATP5J2, LOC102156677, ERP29, TGM2, RPS23, PABPC1L, PAFAH1B1, EEF1D, PLTP, SYMPK, DNPEP, ATP4A, HYOU1, UFD1, COPA, MASP2, LOC102152733, KIF5B, HNRNPM, SRSF1, COPG2, S100A5, CD63, MAPRE1, WASHC5, GSTP1, RSU1, RPL4, PPP2CA, PA2G4, DDX17, SRSF2, GOT2, RPS2, CAP2, EIF2S3, IFT81, LOC479011, CIB1, LAMP2, PSMC4, RPN1, LYZ, ATP12A, PPP2CB, ELAVL1, RAB5A, HADHA, PSMD7, PRPS1, ATP5PO, HEXB, I…
PeriO	24	ACE, ACAT1, ALDH3A2, VPS4B, MUL1, CRYAB, F13B, SNTN, ALDH1A1, PLEC, ALDH1A2, S100A10, PPL, EPS8L1, ALDH1A3, CORO1C, GLIPR2, SMS, LRIG1, ODF3B, DYNC2H1, C1H9orf64, ITIH4, ALDH9A1
PostO	28	CCDC50, RPS6, NPEPPS, HNRNPA2B1, RPS3A, KRT20, PABPC4, EHD3, POC5, KRT222, EIF4A3, RPL13, HSPH1, RPL10, CRIP1, FABP3, PSMC5, HLA-DRB1, EHD1, RPS7, RPL10L, CD9, MDH2, HAS1, RPS14, LOC611363, FABP9, CFAP45

## Sheet: F.catus Venn diagram
Group	# Proteins	Proteins
All	307	ACTN4, LOC105260537, LOC101083265, PSMA2, ANXA2, ACTR3, LOC101096566, TAGLN, LOC101096902, ACTN3, TKT, HSPB1, ARPC2, PTMA, TAX1BP1, RPL10A, RPS18, LOC101095127, KRT14, ANXA1, TUBA4A, TLN1, EEF2, H3F3A, KRT9, RPLP0, COTL1, YWHAG, MYH14, LOC101086971, TUBB2A, DPYSL2, CAPS, ACTR3B, MSN, RPS5, CAPZA1, RPL7A, LOC101088468, TUBB2B, UBA1, UBN1, PRDX6, LOC101091022, CSTF2, PSMA3, TUBAL3, PSMA1, A2M, KRT1…
PeriO_PreO	105	RPS11, CEP57L1, AK1, GAPDHS, LOC101099731, LOC101087114, NUCKS1, LOC101086027, ARF6, ERP29, PGRMC1, LOC101087886, SFPQ, CROCC, NME2, PRPS1L1, CLIC4, TAGLN2, LOC101086611, RPS15A, PLTP, APOH, RPS3A, CKB, KRT20, RPL34, KIF5B, ARF4, GLUL, KRT16, PRPS2, COL14A1, CRIP2, ARF5, OVGP1, ARF1, KRT37, HSPE1, SPTAN1, GNG12, KRT18, LOC101081013, KRT222, ANPEP, LOC101099477, KRT17, PRDX2, CORO1B, RPL23, KRT19,…
PreO_PostO	85	SLC4A1, HNRNPH1, GFPT1, LOC105259663, KRT72, KRT73, DDOST, LOC105260741, TPM4, LAMP1, PYGB, PSMB7, RPS23, SAMHD1, ALDH3A2, CD5L, H1-6, PABPC1L, NEFH, A2ML1, APOE, PURA, TPM3, FGA, PSMB6, PSMD6, PABPC4, LOC111559457, NPM1, PSMD11, SND1, RPS3, RAB5B, CAPN1, ITIH2, MACROH2A1, LTF, PRDX4, KRT71, ALDH1A2, AFP, AHNAK, PSMC6, LOC101094897, PRPH, RPL13, DDX17, RPL10, FLRT3, SEPTIN7, ALDH1A3, RPL7, PURB, …
PeriO_PostO	5	PGK2, AFG3L2, ARPC3, TPPP3, ATP6V1E1
PreO	346	ACE, PINK1, PYROXD2, CFAP70, PFKP, PRKCSH, COPB2, SLC25A3, ESYT1, RAB1B, RAC1, ALDH1L1, GLUD1, DDB1, RPL19, GNAL, RAP1A, ATP1A3, PRDX3, ODF2, MATR3, LOC101096785, UGGT1, PACSIN2, HNRNPD, SYNE2, GNAI3, PPIH, DSP, LPAR3, SERPINH1, LMNB1, PIR, CHID1, CD59, SCYL3, ACAD8, GNAI2, NCS1, RPS6, LOC101098644, IFT172, CTNNA1, HOOK3, TGM2, SLK, CAND1, AGRN, LMNB2, SAXO2, NPEPPS, CD55, AASS, RAP1B, ACAT1, GSS…
PeriO	3	ANP32A, RPS25, FKBP1A
PostO	4	LGALS1, LOC105261197, DDX39A, ARHGDIB

## Sheet: All  Venn diagram
Group	# Proteins	Proteins
All	87	ACTB, ANXA2, PTMA, RPL10A, KRT14, YWHAH, ACTG2, TUBA4A, EEF2, KRT9, YWHAG, MYH14, PARK7, MSN, ATP5F1B, VIM, TUBB2B, HSPA2, KRT8, PSMA3, PSMA1, KRT1, MYH10, MYH11, KRT10, ALDOC, TUBB4B, TALDO1, CAP1, KRT4, TUBA8, KRT5, ACTA1, TPM1, P4HB, TPI1, YWHAE, ATP5F1A, CFL2, RPL12, ACTA2, HSPA5, ALB, TUBB, CFL1, YWHAQ, ACTBL2, TUBB6, SFN, PPIA, GAPDH, KRT84, HBE1, CCT8, RPS4X, RPS27A, LDHB, KRT79, ACTC1, AC…
F. catus	220	ENO3, LOC105260537, ACTN4, LOC101083265, PSMA2, ACTR3, ENO1, LOC101096566, CLTCL1, TAGLN, PLG, LOC101100486, LOC101096902, RPS2, TKT, ACTN3, HSPB1, ARPC2, CCT4, TAX1BP1, RPS18, LOC101095127, PSMD1, LOC101084193, GC, ANXA6, ANXA1, RDX, H1-5, TLN1, H3F3A, LOC101081992, MRTO4, TTN, RPLP0, COTL1, GSN, C5, PDIA6, LOC101086971, TCP1, LOC109502152, LOC101083171, RPL13A, TUBB2A, DPYSL2, CAPS, ACTR3B, CAT…
C. familiaris	129	LOC100855995, KRT19, GAPDHS, LOC100856216, LOC100855588, LOC102156643, LOC106559470, GNAL, LOC100855609, ATP1A3, KRT24, MYOF, H2AFJ, LOC478701, LOC610636, DDX39A, PGAM1, HIST2H4, LOC106558237, LOC106558132, GNAI3, PPIH, KRT77, KRT76, KRT89, LOC101117682, KRT72, PKM, HIST1H2AA, LOC100685053, KRT73, LOC102153873, KRT126, LOC475521, CFAP52, GNAI2, TPM2, LOC102154781, TPM4, LOC478825, LOC100685794, L…
