# Supplementary material for: Oviductal Extracellular Vesicles Improve Post-Thaw Sperm Function in Red Wolves and Cheetahs
Source: Int J Mol Sci. 2020 May 25;21(10):3733. doi: 10.3390/ijms21103733 (PMC7279450; doi:10.3390/ijms21103733)
Supplement: Supplementary file 1 [file ijms-21-03733-s001.zip › Supplemmentary data/Suppl. data 1.xlsx]

## Sheet: F. catus
GOID	GOTerm	Ontology Source	GOLevels	GOGroups	% Associated Genes	Associated Genes Found
GO:0030133	transport vesicle	GO_CellularComponent-GOA_14.11.2016_02h13	[3, 4, 5, 6, 7, 8]	Group138	12.1622	[CLTC, CLTCL1, COPS4, GIPC1, GOSR2, LAMP1, LMAN1, LMAN2, LOC101101125, PPT1, SEC23A, SEC23IP, SEC24C, SEC31A, STX11, STX3, SYPL1, USO1]
GO:0030658	transport vesicle membrane	GO_CellularComponent-GOA_14.11.2016_02h13	[3, 4, 5, 6, 7, 8, 9, 10]	Group152	15.6863	[CLTC, CLTCL1, GOSR2, LOC101101125, SEC23A, SEC24C, SYPL1, USO1]
GO:0099503	secretory vesicle	GO_CellularComponent-GOA_14.11.2016_02h13	[5, 6, 7, 8]	Group213	13.8528	[ANXA11, ANXA3, ANXA7, CAMP, CAPZB, CAV1, COPS4, DLD, ENKUR, FGA, FGB, FGG, GIPC1, HEXB, LAMP1, LRGUK, LTF, PLAT, PPT1, RAB10, RNPEP, SPACA9, STX11, STX3, STXBP1, STXBP2, SYPL1, TCP1, TCTEX1D4, TEKT3, TMED10, VAMP8]
GO:0012506	vesicle membrane	GO_CellularComponent-GOA_14.11.2016_02h13	[3, 4]	Group224	19.7368	[ANXA3, ANXA4, ANXA7, APPL1, ARCN1, CAV1, CLTC, CLTCL1, COPA, COPB1, COPB2, COPE, COPG1, COPG2, COPZ1, GIPC1, GOSR2, LAMP1, LOC101101125, SEC23A, SEC24C, SEC31A, SNX9, STX3, STXBP2, SYPL1, TEKT3, TMED10, USO1, VAMP8]
GO:1903561	extracellular vesicle	GO_CellularComponent-GOA_14.11.2016_02h13	[2, 3, 4]	Group234	30.1239	[A1BG, A2M, A2ML1, ACADSB, ACAT1, ACE, ACLY, ACO1, ACTA1, ACTA2, ACTB, ACTC1, ACTG1, ACTG2, ACTN1, ACTN2, ACTN4, ACTR1A, ACTR1B, ACTR2, ACTR3, ACTR3B, ADIPOQ, AGRN, AHCY, AHCYL1, AHNAK, AHSG, AK1, AKR1A1, ALB, ALCAM, ALDH16A1, ALDH1A1, ALDH1A3, ALDH1L1, ALDH1L2, ALDH3A2, ALDH3B1, ALDH6A1, ALDH7A1, ALDH9A1, ALDOB, ALDOC, ALPL, ANPEP, ANXA1, ANXA11, ANXA2, ANXA3, ANXA4, ANXA5, ANXA6, ANXA7, AP2M1, …
GO:0070062	extracellular exosome	GO_CellularComponent-GOA_14.11.2016_02h13	[2, 3, 4, 5]	Group234	30.1534	[A1BG, A2M, A2ML1, ACADSB, ACAT1, ACE, ACLY, ACO1, ACTA1, ACTA2, ACTB, ACTC1, ACTG1, ACTG2, ACTN1, ACTN2, ACTN4, ACTR1A, ACTR1B, ACTR2, ACTR3, ACTR3B, ADIPOQ, AGRN, AHCY, AHCYL1, AHNAK, AHSG, AK1, AKR1A1, ALB, ALCAM, ALDH16A1, ALDH1A1, ALDH1A3, ALDH1L1, ALDH1L2, ALDH3A2, ALDH3B1, ALDH6A1, ALDH7A1, ALDH9A1, ALDOB, ALDOC, ALPL, ANPEP, ANXA1, ANXA11, ANXA2, ANXA3, ANXA4, ANXA5, ANXA6, ANXA7, AP2M1, …

## Sheet: C. familiaris
GOID	GOTerm	Ontology Source	GOLevels	GOGroups	% Associated Genes	Associated Genes Found
GO:0030658	transport vesicle membrane	GO_CellularComponent_30.06.2015_15h14	[3, 4, 5, 6, 7, 8, 9, 10]	Group043	18.5185	[CLTC, CLTCL1, RAB13, SEC24C, SEC24D]
GO:0030133	transport vesicle	GO_CellularComponent_30.06.2015_15h14	[3, 4, 5, 6, 7, 8, 9]	Group065	11.5385	[CLTC, CLTCL1, DPYSL3, FGFR3, FGFR4, LMAN1, RAB13, RAB8A, SEC24C, SEC24D, SEC31A, SORT1]
GO:0030139	endocytic vesicle	GO_CellularComponent_30.06.2015_15h14	[5, 6, 7, 8, 9]	Group086	20.6107	[ANXA11, ANXA3, AP2S1, APOA1, ARF6, CORO1A, EHD1, EHD3, FLOT2, KIF5B, LAMP1, LAMP2, LMBRD1, MYO6, PICALM, RAB10, RAB11A, RAB11B, RAB13, RAB14, RAB5A, RAB5B, RAB5C, RAB7A, RAB8A, RALA, SRGAP2]
GO:0012506	vesicle membrane	GO_CellularComponent_30.06.2015_15h14	[3, 4]	Group137	14.6341	[ANXA3, ANXA4, ANXA7, AP2S1, BSG, CAV1, CLTC, CLTCL1, COPA, COPB1, COPB2, COPG1, COPG2, FLOT2, LAMP1, LAMP2, MYO6, PICALM, RAB10, RAB11A, RAB13, RAB3C, RAB7A, RAB8A, SEC24C, SEC24D, SEC31A, SPARC, TMED10, VAMP8]
GO:0031988	membrane-bounded vesicle	GO_CellularComponent_30.06.2015_15h14	[3]	Group150	16.0784	[A1BG, A2ML1, ABHD14B, ACAT1, ACLY, ACOT11, ACTA1, ACTA2, ACTB, ACTC1, ACTG2, ACTN1, ACTN2, ACTN4, ACTR2, ACTR3B, ADAM10, AFM, AGRN, AGT, AHCY, AHNAK, AHSG, AK1, AKR1A1, AKR1E2, ALAD, ALB, ALDH1A1, ALDH1A3, ALDH3A2, ALDH3B1, ALDH7A1, ALDH9A1, ALDOB, ALDOC, ALPL, ANP32E, ANXA1, ANXA11, ANXA3, ANXA4, ANXA5, ANXA6, ANXA7, AP1G1, AP2A2, AP2S1, APOA1, APOA4, APOB, APOE, APOH, APOM, APPL2, APRT, ARF1, …
GO:0070062	extracellular exosome	GO_CellularComponent_30.06.2015_15h14	[3, 4, 5]	Group150	17.8821	[A1BG, A2ML1, ABHD14B, ACAT1, ACLY, ACOT11, ACTA1, ACTA2, ACTB, ACTC1, ACTG2, ACTN1, ACTN2, ACTN4, ACTR2, ACTR3B, ADAM10, AFM, AGRN, AGT, AHCY, AHNAK, AHSG, AK1, AKR1A1, AKR1E2, ALAD, ALB, ALDH1A1, ALDH1A3, ALDH3A2, ALDH3B1, ALDH7A1, ALDH9A1, ALDOB, ALDOC, ALPL, ANXA1, ANXA11, ANXA3, ANXA4, ANXA5, ANXA6, ANXA7, APOA1, APOA4, APOB, APOE, APOH, APOM, APPL2, APRT, ARF1, ARF3, ARF4, ARF5, ARF6, ARHGD…
